# Supplementary material for: Strategies for high-temperature methyl iodide capture in azolate-based metal-organic frameworks
Source: Nat Commun. 2024 Mar 23;15:2630. doi: 10.1038/s41467-024-47035-8 (PMC10960856; doi:10.1038/s41467-024-47035-8)
Supplement: Supplementary file 3 — Source data [file 41467_2024_47035_MOESM3_ESM.xlsx]

## Sheet: Figure 2a
PXRD results of MFU-Zn-X (X = Cl, OH and SCN)
MFU-Zn-Cl			MFU-Zn-OH			MFU-Zn-SCN
Two theta (degree)	Intensity (a.u.)		Two theta (degree)	Intensity (a.u.)		Two theta (degree)	Intensity (a.u.)
4	34927.7		4	343.739		4	-36306.1
4.01971	34880.1		4.01971	250.561		4.01971	-36286.1
4.03943	34891.4		4.03943	224.679		4.03943	-36217.1
4.05914	34905.2		4.05914	245.385		4.05914	-36312.1
4.07886	34870.1		4.07886	268.679		4.07886	-36243.1
4.09857	34921.4		4.09857	307.503		4.09857	-36343.1
4.11829	34890.1		4.11829	276.444		4.11829	-36308.1
4.138	34863.9		4.138	185.855		4.138	-36336.1
4.15772	34870.1		4.15772	235.032		4.15772	-36351.1
4.17743	34917.7		4.17743	115.972		4.17743	-36338.1
4.19714	34838.9		4.19714	260.914		4.19714	-36387.1
4.21686	34808.8		4.21686	304.915		4.21686	-36389.1
4.23657	34810.1		4.23657	185.855		4.23657	-36382.1
4.25629	34823.8		4.25629	193.62		4.25629	-36452.1
4.276	34831.4		4.276	416.21		4.276	-36448.1
4.29572	34852.6		4.29572	193.62		4.29572	-36433.1
4.31543	34888.9		4.31543	253.15		4.31543	-36444.1
4.33514	34883.9		4.33514	121.149		4.33514	-36466.1
4.35486	34863.9		4.35486	162.561		4.35486	-36404.1
4.37457	34830.1		4.37457	162.561		4.37457	-36454.1
4.39429	34852.6		4.39429	196.208		4.39429	-36394.1
4.414	34851.4		4.414	203.973		4.414	-36453.1
4.43372	34862.6		4.43372	157.384		4.43372	-36466.1
4.45343	34836.4		4.45343	219.502		4.45343	-36470.1
4.47315	34821.3		4.47315	227.267		4.47315	-36498.1
4.49286	34847.6		4.49286	131.502		4.49286	-36444.1
4.51257	34836.4		4.51257	196.208		4.51257	-36388.1
4.53229	34858.9		4.53229	167.737		4.53229	-36406.1
4.552	34876.4		4.552	128.914		4.552	-36422.1
4.57172	34861.4		4.57172	214.326		4.57172	-36407.1
4.59143	34856.4		4.59143	196.208		4.59143	-36341.1
4.61115	34863.9		4.61115	134.09		4.61115	-36328.1
4.63086	34862.6		4.63086	92.678		4.63086	-36334.1
4.65058	34881.4		4.65058	126.325		4.65058	-36321.1
4.67029	34910.2		4.67029	250.561		4.67029	-36242.1
4.69	34891.4		4.69	297.15		4.69	-36179.1
4.70972	34850.1		4.70972	139.267		4.70972	-36177.1
4.72943	34976.5		4.72943	315.268		4.72943	-35981.1
4.74915	34923.9		4.74915	263.503		4.74915	-35833.1
4.76886	34969		4.76886	276.444		4.76886	-35712.1
4.78858	34987.7		4.78858	299.738		4.78858	-35486.1
4.80829	35024		4.80829	325.621		4.80829	-35279.1
4.828	35144.1		4.828	346.327		4.828	-34984.1
4.84772	35156.6		4.84772	475.74		4.84772	-34634.1
4.86743	35184.1		4.86743	395.504		4.86743	-34376.1
4.88715	35255.5		4.88715	511.975		4.88715	-33871.1
4.90686	35315.5		4.90686	519.74		4.90686	-33217.1
4.92658	35380.6		4.92658	646.564		4.92658	-32750.1
4.94629	35449.4		4.94629	687.976		4.94629	-32015.1
4.96601	35448.1		4.96601	801.86		4.96601	-31379.1
4.98572	35534.4		4.98572	941.625		4.98572	-30957.1
5.00543	35459.4		5.00543	1161.63		5.00543	-30894.1
5.02515	35454.4		5.02515	1347.98		5.02515	-31014.1
5.04486	35304.2		5.04486	1420.45		5.04486	-31998.1
5.06458	35201.7		5.06458	1635.28		5.06458	-32989.1
5.08429	35136.6		5.08429	1705.16		5.08429	-34167.1
5.10401	35085.3		5.10401	1831.98		5.10401	-35095.1
5.12372	35064		5.12372	1536.92		5.12372	-35649.1
5.14344	35075.3		5.14344	1373.86		5.14344	-35881.1
5.16315	35155.4		5.16315	1205.63		5.16315	-36072.1
5.18286	35114.1		5.18286	980.449		5.18286	-36053.1
5.20258	35160.4		5.20258	936.449		5.20258	-36179.1
5.22229	35177.9		5.22229	804.448		5.22229	-36181.1
5.24201	35181.6		5.24201	949.39		5.24201	-36194.1
5.26172	35211.7		5.26172	895.037		5.26172	-36223.1
5.28144	35330.5		5.28144	983.037		5.28144	-36141.1
5.30115	35471.9		5.30115	1060.68		5.30115	-36184.1
5.32086	35480.6		5.32086	905.39		5.32086	-36102.1
5.34058	35629.5		5.34058	1060.68		5.34058	-36009.1
5.36029	35840.9		5.36029	970.096		5.36029	-35915.1
5.38001	36089.9		5.38001	1099.51		5.38001	-35904.1
5.39972	36387.6		5.39972	1324.69		5.39972	-35661.1
5.41944	36627.8		5.41944	1368.69		5.41944	-35461.1
5.43915	36993.1		5.43915	1560.22		5.43915	-35273.1
5.45887	37458.5		5.45887	1803.51		5.45887	-34903.1
5.47858	38170.4		5.47858	1891.51		5.47858	-34314.1
5.49829	39016.1		5.49829	2088.22		5.49829	-33806.1
5.51801	39956.8		5.51801	2579.99		5.51801	-33196.1
5.53772	41122.8		5.53772	2828.46		5.53772	-32452.1
5.55744	42632.8		5.55744	3400.47		5.55744	-31311.1
5.57715	44603.2		5.57715	4083.77		5.57715	-30079.1
5.59687	47149.1		5.59687	4725.65		5.59687	-28477.1
5.61658	49785		5.61658	5704.01		5.61658	-26422.1
5.6363	53003.9		5.6363	6700.49		5.6363	-23615.1
5.65601	56415.5		5.65601	8059.32		5.65601	-20242.1
5.67572	59403		5.67572	9410.39		5.67572	-16539.1
5.69544	62824.6		5.69544	10585.5		5.69544	-12782.1
5.71515	65664.4		5.71515	12208.3		5.71515	-8882.09
5.73487	67846.2		5.73487	14519.6		5.73487	-5586.09
5.75458	69362.5		5.75458	17167.4		5.75458	-2693.09
5.7743	67827.4		5.7743	20151.6		5.7743	-2679.09
5.79401	63367.5		5.79401	24171.2		5.79401	-5400.09
5.81372	55895.1		5.81372	28638.5		5.81372	-10841.1
5.83344	48507.7		5.83344	31366.5		5.83344	-18405.1
5.85315	42895.5		5.85315	33468.2		5.85315	-25337.1
5.87287	39772.9		5.87287	31972.2		5.87287	-30502.1
5.89258	38056.5		5.89258	26208.2		5.89258	-32951.1
5.9123	37249.6		5.9123	18963.6		5.9123	-34285.1
5.93201	36674.1		5.93201	14266		5.93201	-34928.1
5.95173	36321.3		5.95173	11012.5		5.95173	-35236.1
5.97144	36101.2		5.97144	8646.86		5.97144	-35469.1
5.99115	35859.7		5.99115	7036.96		5.99115	-35714.1
6.01087	35790.9		6.01087	5540.95		6.01087	-35921.1
6.03058	35589.5		6.03058	4308.94		6.03058	-35964.1
6.0503	35510.7		6.0503	3330.58		6.0503	-36038.1
6.07001	35465.6		6.07001	2686.11		6.07001	-36071.1
6.08973	35353		6.08973	1917.4		6.08973	-36148.1
6.10944	35325.5		6.10944	1544.69		6.10944	-36117.1
6.12916	35268		6.12916	1272.92		6.12916	-36232.1
6.14887	35216.7		6.14887	892.448		6.14887	-36310.1
6.16858	35195.4		6.16858	713.859		6.16858	-36380.1
6.1883	35135.4		6.1883	581.858		6.1883	-36354.1
6.20801	35201.7		6.20801	651.741		6.20801	-36367.1
6.22773	35129.1		6.22773	462.798		6.22773	-36328.1
6.24744	35099.1		6.24744	294.562		6.24744	-36416.1
6.26716	35091.6		6.26716	343.739		6.26716	-36416.1
6.28687	35067.8		6.28687	180.679		6.28687	-36459.1
6.30658	35059		6.30658	253.15		6.30658	-36519.1
6.3263	35002.7		6.3263	196.208		6.3263	-36478.1
6.34601	35044		6.34601	198.796		6.34601	-36503.1
6.36573	35006.5		6.36573	178.09		6.36573	-36558.1
6.38544	34976.5		6.38544	82.325		6.38544	-36521.1
6.40516	34995.2		6.40516	87.5015		6.40516	-36545.1
6.42487	34921.4		6.42487	-80.735		6.42487	-36589.1
6.44459	34926.4		6.44459	-122.147		6.44459	-36610.1
6.4643	34926.4		6.4643	-223.089		6.4643	-36607.1
6.48401	34945.2		6.48401	-80.735		6.48401	-36540.1
6.50373	34906.4		6.50373	-109.206		6.50373	-36617.1
6.52344	34897.7		6.52344	-65.2055		6.52344	-36643.1
6.54316	34908.9		6.54316	-202.383		6.54316	-36606.1
6.56287	34867.6		6.56287	-173.912		6.56287	-36659.1
6.58259	34887.6		6.58259	-233.442		6.58259	-36576.1
6.6023	34888.9		6.6023	-199.795		6.6023	-36657.1
6.62202	34891.4		6.62202	-274.854		6.62202	-36738.1
6.64173	34836.4		6.64173	-233.442		6.64173	-36691.1
6.66144	34871.4		6.66144	-311.09		6.66144	-36665.1
6.68116	34836.4		6.68116	-383.561		6.68116	-36754.1
6.70087	34900.2		6.70087	-336.972		6.70087	-36697.1
6.72059	34842.6		6.72059	-303.325		6.72059	-36718.1
6.7403	34835.1		6.7403	-378.384		6.7403	-36762.1
6.76002	34851.4		6.76002	-344.737		6.76002	-36741.1
6.77973	34816.3		6.77973	-331.796		6.77973	-36721.1
6.79944	34880.1		6.79944	-427.561		6.79944	-36749.1
6.81916	34842.6		6.81916	-396.502		6.81916	-36734.1
6.83887	34838.9		6.83887	-456.032		6.83887	-36796.1
6.85859	34803.8		6.85859	-492.267		6.85859	-36775.1
6.8783	34773.8		6.8783	-512.973		6.8783	-36812.1
6.89802	34776.3		6.89802	-520.738		6.89802	-36736.1
6.91773	34836.4		6.91773	-329.207		6.91773	-36834.1
6.93745	34768.8		6.93745	-497.444		6.93745	-36779.1
6.95716	34752.5		6.95716	-525.915		6.95716	-36832.1
6.97687	34772.6		6.97687	-453.444		6.97687	-36821.1
6.99659	34723.8		6.99659	-626.857		6.99659	-36744.1
7.0163	34783.8		7.0163	-458.62		7.0163	-36813.1
7.03602	34802.6		7.03602	-528.503		7.03602	-36789.1
7.05573	34761.3		7.05573	-520.738		7.05573	-36789.1
7.07545	34797.6		7.07545	-525.915		7.07545	-36780.1
7.09516	34760		7.09516	-406.855		7.09516	-36833.1
7.11488	34761.3		7.11488	-525.915		7.11488	-36841.1
7.13459	34793.8		7.13459	-523.326		7.13459	-36872.1
7.1543	34776.3		7.1543	-541.444		7.1543	-36902.1
7.17402	34731.3		7.17402	-528.503		7.17402	-36841.1
7.19373	34741.3		7.19373	-569.915		7.19373	-36883.1
7.21345	34751.3		7.21345	-507.797		7.21345	-36830.1
7.23316	34766.3		7.23316	-652.739		7.23316	-36893.1
7.25288	34730		7.25288	-523.326		7.25288	-36907.1
7.27259	34762.5		7.27259	-582.856		7.27259	-36863.1
7.2923	34763.8		7.2923	-546.621		7.2923	-36872.1
7.31202	34767.5		7.31202	-551.797		7.31202	-36828.1
7.33173	34708.7		7.33173	-621.68		7.33173	-36867.1
7.35145	34720		7.35145	-546.621		7.35145	-36934.1
7.37116	34776.3		7.37116	-626.857		7.37116	-36836.1
7.39088	34775.1		7.39088	-551.797		7.39088	-36879.1
7.41059	34653.7		7.41059	-556.974		7.41059	-36883.1
7.43031	34730		7.43031	-598.386		7.43031	-36925.1
7.45002	34727.5		7.45002	-567.327		7.45002	-36940.1
7.46973	34712.5		7.46973	-556.974		7.46973	-36945.1
7.48945	34770		7.48945	-590.621		7.48945	-36885.1
7.50916	34750		7.50916	-588.033		7.50916	-36960.1
7.52888	34718.8		7.52888	-582.856		7.52888	-36955.1
7.54859	34786.3		7.54859	-533.679		7.54859	-36926.1
7.56831	34787.6		7.56831	-484.503		7.56831	-36911.1
7.58802	34753.8		7.58802	-562.15		7.58802	-36924.1
7.60774	34751.3		7.60774	-632.033		7.60774	-36920.1
7.62745	34796.3		7.62745	-626.857		7.62745	-36909.1
7.64716	34761.3		7.64716	-572.503		7.64716	-36906.1
7.66688	34798.8		7.66688	-546.621		7.66688	-36890.1
7.68659	34786.3		7.68659	-608.739		7.68659	-36914.1
7.70631	34836.4		7.70631	-652.739		7.70631	-36817.1
7.72602	34863.9		7.72602	-567.327		7.72602	-36879.1
7.74574	34898.9		7.74574	-492.267		7.74574	-36887.1
7.76545	34917.7		7.76545	-531.091		7.76545	-36835.1
7.78516	35011.5		7.78516	-502.62		7.78516	-36798.1
7.80488	35074.1		7.80488	-468.973		7.80488	-36765.1
7.82459	35191.6		7.82459	-357.678		7.82459	-36657.1
7.84431	35225.4		7.84431	-324.031		7.84431	-36580.1
7.86402	35394.3		7.86402	-342.149		7.86402	-36494.1
7.88374	35509.4		7.88374	-324.031		7.88374	-36316.1
7.90345	35898.5		7.90345	-184.265		7.90345	-36078.1
7.92317	36196.2		7.92317	66.7955		7.92317	-35890.1
7.94288	36595.3		7.94288	180.679		7.94288	-35553.1
7.96259	37132		7.96259	328.209		7.96259	-35042.1
7.98231	37911.4		7.98231	651.741		7.98231	-34466.1
8.00202	38645.8		8.00202	939.037		8.00202	-33657.1
8.02174	39208.7		8.02174	1451.51		8.02174	-32736.1
8.04145	40061.9		8.04145	1640.45		8.04145	-31785.1
8.06117	40627.4		8.06117	2160.69		8.06117	-30760.1
8.08088	41262.9		8.08088	2779.29		8.08088	-29779.1
8.1006	41523.1		8.1006	3589.41		8.1006	-28952.1
8.12031	41858.4		8.12031	4091.53		8.12031	-28562.1
8.14002	41124.1		8.14002	5543.54		8.14002	-28496.1
8.15974	39900.6		8.15974	6822.14		8.15974	-28829.1
8.17945	38662		8.17945	7927.32		8.17945	-30233.1
8.19917	37284.6		8.19917	9066.15		8.19917	-32004.1
8.21888	36311.3		8.21888	9438.86		8.21888	-33778.1
8.2386	35669.5		8.2386	9097.21		8.2386	-35103.1
8.25831	35348		8.25831	7192.26		8.25831	-35883.1
8.27802	35196.7		8.27802	4924.95		8.27802	-36301.1
8.29774	35091.6		8.29774	3478.11		8.29774	-36553.1
8.31745	35017.8		8.31745	2437.64		8.31745	-36686.1
8.33717	34917.7		8.33717	1824.22		8.33717	-36755.1
8.35688	34883.9		8.35688	1490.34		8.35688	-36801.1
8.3766	34845.1		8.3766	1050.33		8.3766	-36823.1
8.39631	34842.6		8.39631	581.858		8.39631	-36885.1
8.41603	34837.6		8.41603	260.914		8.41603	-36911.1
8.43574	34815.1		8.43574	-47.0877		8.43574	-36967.1
8.45545	34800.1		8.45545	-173.912		8.45545	-36949.1
8.47517	34767.5		8.47517	-259.325		8.47517	-36943.1
8.49488	34800.1		8.49488	-331.796		8.49488	-37005.1
8.5146	34741.3		8.5146	-512.973		8.5146	-37013.1
8.53431	34746.3		8.53431	-419.796		8.53431	-37055.1
8.55403	34738.8		8.55403	-497.444		8.55403	-37029.1
8.57374	34781.3		8.57374	-559.562		8.57374	-37004.1
8.59346	34751.3		8.59346	-686.386		8.59346	-37029.1
8.61317	34731.3		8.61317	-606.151		8.61317	-37016.1
8.63288	34701.2		8.63288	-624.268		8.63288	-37033.1
8.6526	34702.5		8.6526	-691.563		8.6526	-37070.1
8.67231	34760		8.67231	-678.622		8.67231	-37064.1
8.69203	34708.7		8.69203	-688.975		8.69203	-37064.1
8.71174	34722.5		8.71174	-670.857		8.71174	-37074.1
8.73146	34710		8.73146	-652.739		8.73146	-37123.1
8.75117	34707.5		8.75117	-650.151		8.75117	-37050.1
8.77088	34677.5		8.77088	-691.563		8.77088	-37032.1
8.7906	34706.2		8.7906	-694.151		8.7906	-37110.1
8.81031	34743.8		8.81031	-709.681		8.81031	-37122.1
8.83003	34703.7		8.83003	-688.975		8.83003	-37125.1
8.84974	34715		8.84974	-699.328		8.84974	-37100.1
8.86946	34705		8.86946	-696.739		8.86946	-37123.1
8.88917	34700		8.88917	-732.975		8.88917	-37193.1
8.90889	34673.7		8.90889	-714.857		8.90889	-37157.1
8.9286	34676.2		8.9286	-805.446		8.9286	-37163.1
8.94831	34676.2		8.94831	-815.799		8.94831	-37104.1
8.96803	34685		8.96803	-756.269		8.96803	-37107.1
8.98774	34711.3		8.98774	-753.681		8.98774	-37161.1
9.00746	34663.7		9.00746	-686.386		9.00746	-37103.1
9.02717	34653.7		9.02717	-730.387		9.02717	-37121.1
9.04689	34717.5		9.04689	-784.74		9.04689	-37139.1
9.0666	34703.7		9.0666	-774.387		9.0666	-37135.1
9.08632	34718.8		9.08632	-764.034		9.08632	-37129.1
9.10603	34731.3		9.10603	-660.504		9.10603	-37125.1
9.12574	34712.5		9.12574	-818.387		9.12574	-37125.1
9.14546	34711.3		9.14546	-670.857		9.14546	-37123.1
9.16517	34753.8		9.16517	-753.681		9.16517	-37102.1
9.18489	34761.3		9.18489	-714.857		9.18489	-37134.1
9.2046	34780.1		9.2046	-701.916		9.2046	-37146.1
9.22432	34845.1		9.22432	-738.151		9.22432	-37096.1
9.24403	34828.8		9.24403	-751.093		9.24403	-37075.1
9.26374	34863.9		9.26374	-784.74		9.26374	-37070.1
9.28346	34927.7		9.28346	-699.328		9.28346	-37042.1
9.30317	34954		9.30317	-717.445		9.30317	-36942.1
9.32289	35095.3		9.32289	-595.798		9.32289	-36936.1
9.3426	35250.4		9.3426	-629.445		9.3426	-36792.1
9.36232	35511.9		9.36232	-456.032		9.36232	-36653.1
9.38203	35645.8		9.38203	-461.208		9.38203	-36450.1
9.40175	35871		9.40175	-474.15		9.40175	-36238.1
9.42146	36217.5		9.42146	-349.913		9.42146	-36009.1
9.44117	36335.1		9.44117	-264.501		9.44117	-35751.1
9.46089	36621.6		9.46089	-111.794		9.46089	-35495.1
9.4806	36856.8		9.4806	59.0307		9.4806	-35221.1
9.50032	36879.3		9.50032	416.21		9.50032	-34983.1
9.52003	36896.8		9.52003	612.917		9.52003	-34824.1
9.53975	36629.1		9.53975	845.86		9.53975	-34856.1
9.55946	36202.5		9.55946	1003.74		9.55946	-34983.1
9.57918	35724.6		9.57918	1404.92		9.57918	-35453.1
9.59889	35446.9		9.59889	1658.57		9.59889	-35813.1
9.6186	35115.3		9.6186	1790.57		9.6186	-36407.1
9.63832	34941.4		9.63832	1441.16		9.63832	-36700.1
9.65803	34835.1		9.65803	977.861		9.65803	-36905.1
9.67775	34818.8		9.67775	421.386		9.67775	-37054.1
9.69746	34760		9.69746	172.914		9.69746	-37097.1
9.71718	34787.6		9.71718	-49.676		9.71718	-37066.1
9.73689	34757.5		9.73689	-228.265		9.73689	-37137.1
9.7566	34782.6		9.7566	-450.855		9.7566	-37163.1
9.77632	34750		9.77632	-536.268		9.77632	-37144.1
9.79603	34766.3		9.79603	-481.914		9.79603	-37194.1
9.81575	34762.5		9.81575	-660.504		9.81575	-37152.1
9.83546	34797.6		9.83546	-673.445		9.83546	-37142.1
9.85518	34817.6		9.85518	-740.74		9.85518	-37150.1
9.87489	34827.6		9.87489	-707.092		9.87489	-37148.1
9.89461	34807.6		9.89461	-688.975		9.89461	-37185.1
9.91432	34786.3		9.91432	-795.093		9.91432	-37181.1
9.93403	34825.1		9.93403	-800.27		9.93403	-37161.1
9.95375	34818.8		9.95375	-859.799		9.95375	-37136.1
9.97346	34798.8		9.97346	-774.387		9.97346	-37128.1
9.99318	34752.5		9.99318	-771.799		9.99318	-37143.1
10.0129	34717.5		10.0129	-828.74		10.0129	-37186.1
10.0326	34688.7		10.0326	-789.917		10.0326	-37220.1
10.0523	34706.2		10.0523	-818.387		10.0523	-37243.1
10.072	34646.2		10.072	-820.976		10.072	-37233.1
10.0917	34672.5		10.0917	-818.387		10.0917	-37259.1
10.1115	34681.2		10.1115	-789.917		10.1115	-37242.1
10.1312	34644.9		10.1312	-859.799		10.1312	-37240.1
10.1509	34644.9		10.1509	-870.152		10.1509	-37221.1
10.1706	34653.7		10.1706	-839.093		10.1706	-37255.1
10.1903	34662.5		10.1903	-828.74		10.1903	-37291.1
10.21	34638.7		10.21	-875.329		10.21	-37263.1
10.2298	34655		10.2298	-927.094		10.2298	-37251.1
10.2495	34671.2		10.2495	-849.446		10.2495	-37267.1
10.2692	34658.7		10.2692	-916.741		10.2692	-37271.1
10.2889	34641.2		10.2889	-896.035		10.2889	-37261.1
10.3086	34647.4		10.3086	-927.094		10.3086	-37279.1
10.3283	34670		10.3283	-849.446		10.3283	-37278.1
10.348	34668.7		10.348	-952.977		10.348	-37256.1
10.3678	34675		10.3678	-911.564		10.3678	-37238.1
10.3875	34629.9		10.3875	-859.799		10.3875	-37254.1
10.4072	34661.2		10.4072	-875.329		10.4072	-37290.1
10.4269	34642.4		10.4269	-898.623		10.4269	-37243.1
10.4466	34658.7		10.4466	-903.8		10.4466	-37281.1
10.4663	34632.4		10.4663	-950.388		10.4663	-37242.1
10.486	34628.7		10.486	-929.682		10.486	-37259.1
10.5058	34647.4		10.5058	-945.212		10.5058	-37219.1
10.5255	34629.9		10.5255	-911.564		10.5255	-37264.1
10.5452	34627.4		10.5452	-929.682		10.5452	-37265.1
10.5649	34647.4		10.5649	-955.565		10.5649	-37316.1
10.5846	34627.4		10.5846	-921.918		10.5846	-37250.1
10.6043	34628.7		10.6043	-854.623		10.6043	-37262.1
10.624	34631.2		10.624	-921.918		10.624	-37269.1
10.6438	34647.4		10.6438	-952.977		10.6438	-37272.1
10.6635	34647.4		10.6635	-945.212		10.6635	-37277.1
10.6832	34619.9		10.6832	-1040.98		10.6832	-37282.1
10.7029	34636.2		10.7029	-976.271		10.7029	-37278.1
10.7226	34657.5		10.7226	-960.741		10.7226	-37264.1
10.7423	34634.9		10.7423	-955.565		10.7423	-37280.1
10.762	34632.4		10.762	-1030.62		10.762	-37278.1
10.7818	34628.7		10.7818	-991.8		10.7818	-37277.1
10.8015	34663.7		10.8015	-965.918		10.8015	-37287.1
10.8212	34639.9		10.8212	-937.447		10.8212	-37294.1
10.8409	34622.4		10.8409	-994.389		10.8409	-37258.1
10.8606	34639.9		10.8606	-942.624		10.8606	-37276.1
10.8803	34627.4		10.8803	-973.683		10.8803	-37278.1
10.9	34631.2		10.9	-965.918		10.9	-37299.1
10.9198	34622.4		10.9198	-1004.74		10.9198	-37282.1
10.9395	34646.2		10.9395	-927.094		10.9395	-37256.1
10.9592	34652.5		10.9592	-1038.39		10.9592	-37289.1
10.9789	34646.2		10.9789	-991.8		10.9789	-37277.1
10.9986	34651.2		10.9986	-937.447		10.9986	-37271.1
11.0183	34639.9		11.0183	-952.977		11.0183	-37276.1
11.038	34670		11.038	-991.8		11.038	-37269.1
11.0578	34676.2		11.0578	-968.506		11.0578	-37224.1
11.0775	34666.2		11.0775	-981.447		11.0775	-37262.1
11.0972	34690		11.0972	-958.153		11.0972	-37275.1
11.1169	34715		11.1169	-867.564		11.1169	-37241.1
11.1366	34705		11.1366	-919.329		11.1366	-37217.1
11.1563	34700		11.1563	-942.624		11.1563	-37230.1
11.176	34755		11.176	-952.977		11.176	-37209.1
11.1958	34753.8		11.1958	-911.564		11.1958	-37179.1
11.2155	34775.1		11.2155	-875.329		11.2155	-37203.1
11.2352	34826.3		11.2352	-937.447		11.2352	-37166.1
11.2549	34947.7		11.2549	-885.682		11.2549	-37132.1
11.2746	35017.8		11.2746	-870.152		11.2746	-37107.1
11.2943	35258		11.2943	-888.27		11.2943	-37073.1
11.314	35380.6		11.314	-836.505		11.314	-37024.1
11.3338	35563.2		11.3338	-818.387		11.3338	-36858.1
11.3535	35822.2		11.3535	-864.976		11.3535	-36724.1
11.3732	36053.6		11.3732	-826.152		11.3732	-36527.1
11.3929	36351.4		11.3929	-699.328		11.3929	-36404.1
11.4126	36670.4		11.4126	-660.504		11.4126	-36124.1
11.4323	36715.4		11.4323	-505.209		11.4323	-35976.1
11.452	36874.3		11.452	-437.914		11.452	-35788.1
11.4718	36891.8		11.4718	-308.501		11.4718	-35558.1
11.4915	36602.8		11.4915	-334.384		11.4915	-35569.1
11.5112	36275		11.5112	-93.6763		11.5112	-35611.1
11.5309	35723.3		11.5309	198.796		11.5309	-35778.1
11.5506	35359.3		11.5506	175.502		11.5506	-36241.1
11.5703	35045.3		11.5703	271.268		11.5703	-36515.1
11.59	34900.2		11.59	206.561		11.59	-36812.1
11.6098	34858.9		11.6098	46.0894		11.6098	-37049.1
11.6295	34770		11.6295	-347.325		11.6295	-37113.1
11.6492	34748.8		11.6492	-569.915		11.6492	-37191.1
11.6689	34708.7		11.6689	-595.798		11.6689	-37215.1
11.6886	34711.3		11.6886	-691.563		11.6886	-37219.1
11.7083	34688.7		11.7083	-748.504		11.7083	-37247.1
11.728	34716.3		11.728	-732.975		11.728	-37263.1
11.7478	34688.7		11.7478	-779.564		11.7478	-37251.1
11.7675	34702.5		11.7675	-844.27		11.7675	-37227.1
11.7872	34685		11.7872	-831.329		11.7872	-37253.1
11.8069	34680		11.8069	-893.447		11.8069	-37254.1
11.8266	34711.3		11.8266	-911.564		11.8266	-37276.1
11.8463	34693.7		11.8463	-859.799		11.8463	-37216.1
11.866	34688.7		11.866	-945.212		11.866	-37261.1
11.8858	34683.7		11.8858	-890.858		11.8858	-37210.1
11.9055	34639.9		11.9055	-937.447		11.9055	-37261.1
11.9252	34681.2		11.9252	-921.918		11.9252	-37250.1
11.9449	34696.2		11.9449	-859.799		11.9449	-37264.1
11.9646	34681.2		11.9646	-914.153		11.9646	-37236.1
11.9843	34737.5		11.9843	-833.917		11.9843	-37243.1
12.004	34691.2		12.004	-870.152		12.004	-37254.1
12.0238	34701.2		12.0238	-924.506		12.0238	-37257.1
12.0435	34705		12.0435	-942.624		12.0435	-37250.1
12.0632	34701.2		12.0632	-867.564		12.0632	-37270.1
12.0829	34763.8		12.0829	-831.329		12.0829	-37214.1
12.1026	34732.5		12.1026	-849.446		12.1026	-37243.1
12.1223	34756.3		12.1223	-875.329		12.1223	-37206.1
12.142	34768.8		12.142	-854.623		12.142	-37223.1
12.1618	34752.5		12.1618	-753.681		12.1618	-37212.1
12.1815	34818.8		12.1815	-802.858		12.1815	-37213.1
12.2012	34847.6		12.2012	-805.446		12.2012	-37191.1
12.2209	34932.7		12.2209	-761.446		12.2209	-37189.1
12.2406	34957.7		12.2406	-769.211		12.2406	-37143.1
12.2603	35061.5		12.2603	-704.504		12.2603	-37141.1
12.28	35219.2		12.28	-678.622		12.28	-37141.1
12.2998	35349.3		12.2998	-704.504		12.2998	-37079.1
12.3195	35592		12.3195	-686.386		12.3195	-36974.1
12.3392	36002.3		12.3392	-505.209		12.3392	-36837.1
12.3589	36283.8		12.3589	-430.149		12.3589	-36747.1
12.3786	36709.2		12.3786	-512.973		12.3786	-36532.1
12.3983	37159.5		12.3983	-225.677		12.3983	-36237.1
12.418	37604.9		12.418	-57.4407		12.418	-35971.1
12.4378	37900.1		12.4378	103.031		12.4378	-35638.1
12.4575	38197.9		12.4575	250.561		12.4575	-35376.1
12.4772	38400.6		12.4772	594.799		12.4772	-35126.1
12.4969	38354.3		12.4969	882.095		12.4969	-34989.1
12.5166	37900.1		12.5166	1151.27		12.5166	-34737.1
12.5363	37467.3		12.5363	1614.57		12.5363	-34799.1
12.556	36835.5		12.556	1891.51		12.556	-35019.1
12.5758	36146.2		12.5758	2432.46		12.5758	-35398.1
12.5955	35707.1		12.5955	2515.28		12.5955	-35965.1
12.6152	35486.9		12.6152	2359.99		12.6152	-36324.1
12.6349	35328		12.6349	1875.98		12.6349	-36647.1
12.6546	35353		12.6546	1125.39		12.6546	-36775.1
12.6743	35411.8		12.6743	618.094		12.6743	-36771.1
12.6941	35386.8		12.6941	209.149		12.6941	-36674.1
12.7138	35546.9		12.7138	43.5012		12.7138	-36538.1
12.7335	35632		12.7335	-72.9702		12.7335	-36415.1
12.7532	35757.1		12.7532	-83.3233		12.7532	-36282.1
12.7729	35897.2		12.7729	-176.5		12.7729	-36070.1
12.7926	35848.4		12.7926	-233.442		12.7926	-36004.1
12.8123	35959.8		12.8123	-238.618		12.8123	-35746.1
12.8321	35882.2		12.8321	-233.442		12.8321	-35654.1
12.8518	35665.8		12.8518	-111.794		12.8518	-35598.1
12.8715	35493.1		12.8715	144.443		12.8715	-35731.1
12.8912	35295.5		12.8912	100.443		12.8912	-35907.1
12.9109	35042.8		12.9109	110.796		12.9109	-36313.1
12.9306	34948.9		12.9306	185.855		12.9306	-36600.1
12.9503	34817.6		12.9503	-85.9115		12.9503	-36882.1
12.9701	34751.3		12.9701	-101.441		12.9701	-37043.1
12.9898	34735		12.9898	-453.444		12.9898	-37106.1
13.0095	34730		13.0095	-422.385		13.0095	-37154.1
13.0292	34766.3		13.0292	-600.974		13.0292	-37157.1
13.0489	34711.3		13.0489	-740.74		13.0489	-37179.1
13.0686	34686.2		13.0686	-717.445		13.0686	-37186.1
13.0883	34711.3		13.0883	-730.387		13.0883	-37219.1
13.1081	34670		13.1081	-810.623		13.1081	-37262.1
13.1278	34696.2		13.1278	-789.917		13.1278	-37217.1
13.1475	34661.2		13.1475	-914.153		13.1475	-37248.1
13.1672	34687.5		13.1672	-831.329		13.1672	-37265.1
13.1869	34632.4		13.1869	-893.447		13.1869	-37234.1
13.2066	34667.5		13.2066	-883.094		13.2066	-37242.1
13.2263	34643.7		13.2263	-883.094		13.2263	-37265.1
13.2461	34649.9		13.2461	-896.035		13.2461	-37271.1
13.2658	34638.7		13.2658	-965.918		13.2658	-37266.1
13.2855	34667.5		13.2855	-890.858		13.2855	-37264.1
13.3052	34658.7		13.3052	-921.918		13.3052	-37245.1
13.3249	34638.7		13.3249	-952.977		13.3249	-37263.1
13.3446	34701.2		13.3446	-929.682		13.3446	-37284.1
13.3643	34641.2		13.3643	-945.212		13.3643	-37281.1
13.3841	34647.4		13.3841	-968.506		13.3841	-37285.1
13.4038	34641.2		13.4038	-849.446		13.4038	-37251.1
13.4235	34653.7		13.4235	-968.506		13.4235	-37271.1
13.4432	34647.4		13.4432	-934.859		13.4432	-37237.1
13.4629	34678.7		13.4629	-937.447		13.4629	-37283.1
13.4826	34686.2		13.4826	-968.506		13.4826	-37276.1
13.5023	34633.7		13.5023	-934.859		13.5023	-37246.1
13.5221	34663.7		13.5221	-862.388		13.5221	-37306.1
13.5418	34629.9		13.5418	-937.447		13.5418	-37276.1
13.5615	34647.4		13.5615	-937.447		13.5615	-37289.1
13.5812	34614.9		13.5812	-947.8		13.5812	-37213.1
13.6009	34655		13.6009	-927.094		13.6009	-37255.1
13.6206	34658.7		13.6206	-859.799		13.6206	-37277.1
13.6403	34624.9		13.6403	-916.741		13.6403	-37267.1
13.6601	34667.5		13.6601	-898.623		13.6601	-37245.1
13.6798	34672.5		13.6798	-981.447		13.6798	-37277.1
13.6995	34632.4		13.6995	-921.918		13.6995	-37290.1
13.7192	34660		13.7192	-973.683		13.7192	-37260.1
13.7389	34693.7		13.7389	-929.682		13.7389	-37245.1
13.7586	34641.2		13.7586	-996.977		13.7586	-37231.1
13.7783	34735		13.7783	-914.153		13.7783	-37269.1
13.7981	34695		13.7981	-854.623		13.7981	-37254.1
13.8178	34695		13.8178	-896.035		13.8178	-37280.1
13.8375	34707.5		13.8375	-958.153		13.8375	-37242.1
13.8572	34727.5		13.8572	-890.858		13.8572	-37251.1
13.8769	34773.8		13.8769	-844.27		13.8769	-37233.1
13.8966	34858.9		13.8966	-852.035		13.8966	-37209.1
13.9163	34908.9		13.9163	-950.388		13.9163	-37181.1
13.9361	34989		13.9361	-867.564		13.9361	-37138.1
13.9558	35085.3		13.9558	-859.799		13.9558	-37096.1
13.9755	35175.4		13.9755	-800.27		13.9755	-37035.1
13.9952	35209.2		13.9952	-849.446		13.9952	-37021.1
14.0149	35261.7		14.0149	-782.152		14.0149	-36982.1
14.0346	35251.7		14.0346	-701.916		14.0346	-36988.1
14.0543	35239.2		14.0543	-787.328		14.0543	-36868.1
14.0741	35147.9		14.0741	-694.151		14.0741	-36859.1
14.0938	35044		14.0938	-598.386		14.0938	-36883.1
14.1135	34912.7		14.1135	-536.268		14.1135	-36976.1
14.1332	34830.1		14.1332	-531.091		14.1332	-37035.1
14.1529	34770		14.1529	-518.15		14.1529	-37086.1
14.1726	34705		14.1726	-637.21		14.1726	-37186.1
14.1923	34748.8		14.1923	-683.798		14.1923	-37257.1
14.2121	34691.2		14.2121	-720.034		14.2121	-37228.1
14.2318	34670		14.2318	-789.917		14.2318	-37296.1
14.2515	34705		14.2515	-870.152		14.2515	-37232.1
14.2712	34641.2		14.2712	-844.27		14.2712	-37265.1
14.2909	34690		14.2909	-932.271		14.2909	-37262.1
14.3106	34723.8		14.3106	-826.152		14.3106	-37295.1
14.3303	34653.7		14.3303	-914.153		14.3303	-37257.1
14.3501	34691.2		14.3501	-901.211		14.3501	-37260.1
14.3698	34705		14.3698	-908.976		14.3698	-37242.1
14.3895	34673.7		14.3895	-942.624		14.3895	-37264.1
14.4092	34672.5		14.4092	-908.976		14.4092	-37265.1
14.4289	34692.5		14.4289	-854.623		14.4289	-37284.1
14.4486	34660		14.4486	-833.917		14.4486	-37299.1
14.4683	34702.5		14.4683	-890.858		14.4683	-37220.1
14.4881	34700		14.4881	-846.858		14.4881	-37252.1
14.5078	34721.3		14.5078	-880.505		14.5078	-37263.1
14.5275	34722.5		14.5275	-888.27		14.5275	-37266.1
14.5472	34713.8		14.5472	-753.681		14.5472	-37264.1
14.5669	34751.3		14.5669	-854.623		14.5669	-37259.1
14.5866	34753.8		14.5866	-820.976		14.5866	-37237.1
14.6063	34750		14.6063	-862.388		14.6063	-37227.1
14.6261	34768.8		14.6261	-800.27		14.6261	-37215.1
14.6458	34836.4		14.6458	-802.858		14.6458	-37204.1
14.6655	34830.1		14.6655	-872.741		14.6655	-37202.1
14.6852	34960.2		14.6852	-740.74		14.6852	-37154.1
14.7049	35097.8		14.7049	-748.504		14.7049	-37100.1
14.7246	35225.4		14.7246	-660.504		14.7246	-37017.1
14.7443	35444.4		14.7443	-554.385		14.7443	-36993.1
14.7641	35612		14.7641	-544.032		14.7641	-36901.1
14.7838	35913.5		14.7838	-481.914		14.7838	-36746.1
14.8035	36108.7		14.8035	-285.207		14.8035	-36645.1
14.8232	36406.4		14.8232	-280.031		14.8232	-36397.1
14.8429	36521.5		14.8429	-127.324		14.8429	-36177.1
14.8626	36741.7		14.8626	46.0894		14.8626	-35964.1
14.8823	36831.8		14.8823	281.621		14.8823	-35765.1
14.9021	36700.4		14.9021	625.858		14.9021	-35586.1
14.9218	36505.2		14.9218	726.8		14.9218	-35573.1
14.9415	36188.7		14.9415	1099.51		14.9415	-35631.1
14.9612	35785.9		14.9612	1402.33		14.9612	-35769.1
14.9809	35474.4		14.9809	1508.45		14.9809	-36081.1
15.0006	35142.9		15.0006	1679.28		15.0006	-36298.1
15.0203	34967.7		15.0203	1725.87		15.0203	-36673.1
15.0401	34895.2		15.0401	1350.57		15.0401	-36866.1
15.0598	34868.9		15.0598	672.447		15.0598	-37037.1
15.0795	34798.8		15.0795	188.443		15.0795	-37103.1
15.0992	34751.3		15.0992	17.6186		15.0992	-37164.1
15.1189	34742.5		15.1189	-223.089		15.1189	-37170.1
15.1386	34717.5		15.1386	-406.855		15.1386	-37210.1
15.1584	34696.2		15.1584	-523.326		15.1584	-37182.1
15.1781	34675		15.1781	-551.797		15.1781	-37237.1
15.1978	34685		15.1978	-673.445		15.1978	-37251.1
15.2175	34656.2		15.2175	-683.798		15.2175	-37289.1
15.2372	34690		15.2372	-849.446		15.2372	-37259.1
15.2569	34667.5		15.2569	-758.858		15.2569	-37250.1
15.2766	34686.2		15.2766	-797.681		15.2766	-37236.1
15.2964	34678.7		15.2964	-815.799		15.2964	-37285.1
15.3161	34673.7		15.3161	-883.094		15.3161	-37279.1
15.3358	34658.7		15.3358	-846.858		15.3358	-37281.1
15.3555	34663.7		15.3555	-952.977		15.3555	-37276.1
15.3752	34670		15.3752	-916.741		15.3752	-37258.1
15.3949	34695		15.3949	-901.211		15.3949	-37273.1
15.4146	34633.7		15.4146	-896.035		15.4146	-37285.1
15.4344	34675		15.4344	-877.917		15.4344	-37279.1
15.4541	34656.2		15.4541	-859.799		15.4541	-37276.1
15.4738	34677.5		15.4738	-828.74		15.4738	-37278.1
15.4935	34671.2		15.4935	-859.799		15.4935	-37256.1
15.5132	34671.2		15.5132	-875.329		15.5132	-37303.1
15.5329	34651.2		15.5329	-890.858		15.5329	-37273.1
15.5526	34636.2		15.5526	-880.505		15.5526	-37294.1
15.5724	34695		15.5724	-916.741		15.5724	-37285.1
15.5921	34619.9		15.5921	-867.564		15.5921	-37303.1
15.6118	34639.9		15.6118	-867.564		15.6118	-37282.1
15.6315	34633.7		15.6315	-921.918		15.6315	-37269.1
15.6512	34717.5		15.6512	-870.152		15.6512	-37288.1
15.6709	34652.5		15.6709	-883.094		15.6709	-37288.1
15.6906	34671.2		15.6906	-914.153		15.6906	-37294.1
15.7104	34693.7		15.7104	-880.505		15.7104	-37292.1
15.7301	34666.2		15.7301	-919.329		15.7301	-37224.1
15.7498	34702.5		15.7498	-888.27		15.7498	-37293.1
15.7695	34681.2		15.7695	-815.799		15.7695	-37251.1
15.7892	34686.2		15.7892	-833.917		15.7892	-37250.1
15.8089	34705		15.8089	-826.152		15.8089	-37252.1
15.8286	34713.8		15.8286	-893.447		15.8286	-37293.1
15.8484	34711.3		15.8484	-836.505		15.8484	-37282.1
15.8681	34703.7		15.8681	-797.681		15.8681	-37260.1
15.8878	34676.2		15.8878	-903.8		15.8878	-37244.1
15.9075	34673.7		15.9075	-877.917		15.9075	-37213.1
15.9272	34737.5		15.9272	-789.917		15.9272	-37252.1
15.9469	34740		15.9469	-852.035		15.9469	-37211.1
15.9666	34767.5		15.9666	-769.211		15.9666	-37214.1
15.9864	34828.8		15.9864	-740.74		15.9864	-37214.1
16.0061	34861.4		16.0061	-758.858		16.0061	-37189.1
16.0258	34954		16.0258	-761.446		16.0258	-37226.1
16.0455	35091.6		16.0455	-707.092		16.0455	-37156.1
16.0652	35169.1		16.0652	-681.21		16.0652	-37139.1
16.0849	35343		16.0849	-603.562		16.0849	-37017.1
16.1046	35541.9		16.1046	-549.209		16.1046	-36932.1
16.1244	35718.3		16.1244	-512.973		16.1244	-36842.1
16.1441	35929.8		16.1441	-440.502		16.1441	-36663.1
16.1638	35937.3		16.1638	-300.737		16.1638	-36492.1
16.1835	36317.6		16.1835	-148.03		16.1835	-36371.1
16.2032	36216.2		16.2032	-52.2642		16.2032	-36140.1
16.2229	36291.3		16.2229	157.384		16.2229	-36003.1
16.2426	36058.6		16.2426	227.267		16.2426	-35987.1
16.2624	35883.5		16.2624	467.975		16.2624	-35948.1
16.2821	35563.2		16.2821	734.565		16.2821	-36104.1
16.3018	35323		16.3018	884.684		16.3018	-36290.1
16.3215	35129.1		16.3215	1060.68		16.3215	-36512.1
16.3412	34948.9		16.3412	941.625		16.3412	-36750.1
16.3609	34860.1		16.3609	486.093		16.3609	-36949.1
16.3806	34797.6		16.3806	317.856		16.3806	-37010.1
16.4004	34761.3		16.4004	59.0307		16.4004	-37154.1
16.4201	34760		16.4201	-290.384		16.4201	-37212.1
16.4398	34742.5		16.4398	-357.678		16.4398	-37228.1
16.4595	34731.3		16.4595	-551.797		16.4595	-37227.1
16.4792	34720		16.4792	-541.444		16.4792	-37227.1
16.4989	34717.5		16.4989	-559.562		16.4989	-37238.1
16.5186	34681.2		16.5186	-704.504		16.5186	-37235.1
16.5384	34748.8		16.5384	-732.975		16.5384	-37241.1
16.5581	34710		16.5581	-769.211		16.5581	-37264.1
16.5778	34710		16.5778	-813.211		16.5778	-37244.1
16.5975	34728.8		16.5975	-743.328		16.5975	-37228.1
16.6172	34747.5		16.6172	-802.858		16.6172	-37250.1
16.6369	34701.2		16.6369	-761.446		16.6369	-37275.1
16.6566	34727.5		16.6566	-864.976		16.6566	-37226.1
16.6764	34715		16.6764	-833.917		16.6764	-37244.1
16.6961	34750		16.6961	-831.329		16.6961	-37240.1
16.7158	34790.1		16.7158	-758.858		16.7158	-37270.1
16.7355	34821.3		16.7355	-787.328		16.7355	-37269.1
16.7552	34813.8		16.7552	-782.152		16.7552	-37230.1
16.7749	34922.7		16.7749	-758.858		16.7749	-37242.1
16.7946	34982.7		16.7946	-756.269		16.7946	-37235.1
16.8144	35034		16.8144	-691.563		16.8144	-37199.1
16.8341	35285.5		16.8341	-782.152		16.8341	-37113.1
16.8538	35316.8		16.8538	-608.739		16.8538	-37116.1
16.8735	35510.7		16.8735	-562.15		16.8735	-37018.1
16.8932	35748.4		16.8932	-619.092		16.8932	-36942.1
16.9129	35784.6		16.9129	-502.62		16.9129	-36844.1
16.9326	35928.5		16.9326	-489.679		16.9326	-36774.1
16.9524	35967.3		16.9524	-269.678		16.9524	-36710.1
16.9721	35914.7		16.9721	-282.619		16.9721	-36597.1
16.9918	35782.1		16.9918	-80.735		16.9918	-36593.1
17.0115	35536.9		17.0115	38.3247		17.0115	-36639.1
17.0312	35378.1		17.0312	71.972		17.0312	-36696.1
17.0509	35171.6		17.0509	367.033		17.0509	-36790.1
17.0706	35015.3		17.0706	385.151		17.0706	-36908.1
17.0904	34921.4		17.0904	211.738		17.0904	-36985.1
17.1101	34877.6		17.1101	90.0897		17.1101	-37076.1
17.1298	34842.6		17.1298	-18.6169		17.1298	-37118.1
17.1495	34781.3		17.1495	-326.619		17.1495	-37115.1
17.1692	34806.3		17.1692	-525.915		17.1692	-37123.1
17.1889	34787.6		17.1889	-595.798		17.1889	-37125.1
17.2086	34787.6		17.2086	-637.21		17.2086	-37145.1
17.2284	34755		17.2284	-668.269		17.2284	-37130.1
17.2481	34775.1		17.2481	-696.739		17.2481	-37092.1
17.2678	34746.3		17.2678	-616.504		17.2678	-37132.1
17.2875	34735		17.2875	-727.798		17.2875	-37163.1
17.3072	34683.7		17.3072	-637.21		17.3072	-37161.1
17.3269	34711.3		17.3269	-730.387		17.3269	-37196.1
17.3466	34680		17.3466	-831.329		17.3466	-37195.1
17.3664	34723.8		17.3664	-701.916		17.3664	-37251.1
17.3861	34733.8		17.3861	-797.681		17.3861	-37286.1
17.4058	34680		17.4058	-815.799		17.4058	-37273.1
17.4255	34686.2		17.4255	-888.27		17.4255	-37258.1
17.4452	34716.3		17.4452	-776.975		17.4452	-37267.1
17.4649	34720		17.4649	-779.564		17.4649	-37299.1
17.4846	34690		17.4846	-862.388		17.4846	-37276.1
17.5044	34666.2		17.5044	-919.329		17.5044	-37252.1
17.5241	34693.7		17.5241	-841.682		17.5241	-37252.1
17.5438	34701.2		17.5438	-831.329		17.5438	-37298.1
17.5635	34678.7		17.5635	-823.564		17.5635	-37261.1
17.5832	34697.5		17.5832	-859.799		17.5832	-37267.1
17.6029	34700		17.6029	-854.623		17.6029	-37256.1
17.6227	34715		17.6227	-893.447		17.6227	-37272.1
17.6424	34680		17.6424	-919.329		17.6424	-37249.1
17.6621	34732.5		17.6621	-929.682		17.6621	-37282.1
17.6818	34685		17.6818	-903.8		17.6818	-37246.1
17.7015	34700		17.7015	-872.741		17.7015	-37256.1
17.7212	34655		17.7212	-870.152		17.7212	-37238.1
17.7409	34741.3		17.7409	-833.917		17.7409	-37261.1
17.7607	34702.5		17.7607	-839.093		17.7607	-37234.1
17.7804	34712.5		17.7804	-864.976		17.7804	-37281.1
17.8001	34681.2		17.8001	-852.035		17.8001	-37272.1
17.8198	34660		17.8198	-782.152		17.8198	-37300.1
17.8395	34670		17.8395	-725.21		17.8395	-37291.1
17.8592	34698.7		17.8592	-852.035		17.8592	-37308.1
17.8789	34639.9		17.8789	-867.564		17.8789	-37260.1
17.8987	34701.2		17.8987	-852.035		17.8987	-37283.1
17.9184	34685		17.9184	-826.152		17.9184	-37257.1
17.9381	34686.2		17.9381	-883.094		17.9381	-37293.1
17.9578	34690		17.9578	-870.152		17.9578	-37258.1
17.9775	34706.2		17.9775	-927.094		17.9775	-37237.1
17.9972	34706.2		17.9972	-756.269		17.9972	-37273.1
18.0169	34707.5		18.0169	-792.505		18.0169	-37295.1
18.0367	34653.7		18.0367	-854.623		18.0367	-37294.1
18.0564	34697.5		18.0564	-836.505		18.0564	-37248.1
18.0761	34665		18.0761	-771.799		18.0761	-37244.1
18.0958	34673.7		18.0958	-779.564		18.0958	-37279.1
18.1155	34751.3		18.1155	-854.623		18.1155	-37298.1
18.1352	34692.5		18.1352	-885.682		18.1352	-37286.1
18.1549	34743.8		18.1549	-766.622		18.1549	-37245.1
18.1747	34747.5		18.1747	-743.328		18.1747	-37260.1
18.1944	34768.8		18.1944	-717.445		18.1944	-37222.1
18.2141	34712.5		18.2141	-800.27		18.2141	-37268.1
18.2338	34693.7		18.2338	-846.858		18.2338	-37252.1
18.2535	34705		18.2535	-787.328		18.2535	-37263.1
18.2732	34712.5		18.2732	-883.094		18.2732	-37255.1
18.2929	34737.5		18.2929	-872.741		18.2929	-37223.1
18.3127	34716.3		18.3127	-795.093		18.3127	-37243.1
18.3324	34708.7		18.3324	-857.211		18.3324	-37289.1
18.3521	34700		18.3521	-779.564		18.3521	-37255.1
18.3718	34723.8		18.3718	-797.681		18.3718	-37288.1
18.3915	34710		18.3915	-753.681		18.3915	-37260.1
18.4112	34747.5		18.4112	-797.681		18.4112	-37256.1
18.4309	34760		18.4309	-769.211		18.4309	-37278.1
18.4507	34698.7		18.4507	-745.916		18.4507	-37244.1
18.4704	34717.5		18.4704	-820.976		18.4704	-37218.1
18.4901	34718.8		18.4901	-846.858		18.4901	-37223.1
18.5098	34723.8		18.5098	-766.622		18.5098	-37252.1
18.5295	34746.3		18.5295	-795.093		18.5295	-37244.1
18.5492	34760		18.5492	-732.975		18.5492	-37222.1
18.5689	34795.1		18.5689	-764.034		18.5689	-37235.1
18.5887	34826.3		18.5887	-722.622		18.5887	-37209.1
18.6084	34846.4		18.6084	-738.151		18.6084	-37224.1
18.6281	34898.9		18.6281	-681.21		18.6281	-37175.1
18.6478	34985.2		18.6478	-683.798		18.6478	-37184.1
18.6675	35049		18.6675	-683.798		18.6675	-37169.1
18.6872	35130.3		18.6872	-567.327		18.6872	-37053.1
18.7069	35289.2		18.7069	-440.502		18.7069	-36998.1
18.7267	35395.6		18.7267	-512.973		18.7267	-36892.1
18.7464	35436.9		18.7464	-484.503		18.7464	-36808.1
18.7661	35406.8		18.7661	-264.501		18.7661	-36650.1
18.7858	35510.7		18.7858	-331.796		18.7858	-36531.1
18.8055	35530.7		18.8055	-158.383		18.8055	-36416.1
18.8252	35493.1		18.8252	53.8542		18.8252	-36313.1
18.8449	35528.2		18.8449	126.325		18.8449	-36294.1
18.8647	35324.3		18.8647	136.678		18.8647	-36245.1
18.8844	35300.5		18.8844	470.563		18.8844	-36320.1
18.9041	35197.9		18.9041	581.858		18.9041	-36453.1
18.9238	35171.6		18.9238	750.094		18.9238	-36554.1
18.9435	35205.4		18.9435	545.622		18.9435	-36694.1
18.9632	35179.1		18.9632	447.269		18.9632	-36696.1
18.9829	35229.2		18.9829	255.738		18.9829	-36761.1
19.0027	35184.1		19.0027	141.855		19.0027	-36792.1
19.0224	35199.2		19.0224	-122.147		19.0224	-36766.1
19.0421	35180.4		19.0421	-217.912		19.0421	-36781.1
19.0618	35171.6		19.0618	-189.442		19.0618	-36755.1
19.0815	35011.5		19.0815	-91.088		19.0815	-36738.1
19.1012	34969		19.1012	-78.1467		19.1012	-36848.1
19.1209	34948.9		19.1209	-101.441		19.1209	-36860.1
19.1407	34858.9		19.1407	-44.4995		19.1407	-36974.1
19.1604	34806.3		19.1604	-148.03		19.1604	-37036.1
19.1801	34777.6		19.1801	-163.559		19.1801	-37083.1
19.1998	34788.8		19.1998	-352.502		19.1998	-37168.1
19.2195	34763.8		19.2195	-463.797		19.2195	-37199.1
19.2392	34760		19.2392	-580.268		19.2392	-37182.1
19.2589	34725		19.2589	-525.915		19.2589	-37201.1
19.2787	34738.8		19.2787	-624.268		19.2787	-37205.1
19.2984	34731.3		19.2984	-668.269		19.2984	-37269.1
19.3181	34737.5		19.3181	-732.975		19.3181	-37232.1
19.3378	34742.5		19.3378	-717.445		19.3378	-37277.1
19.3575	34737.5		19.3575	-681.21		19.3575	-37236.1
19.3772	34731.3		19.3772	-800.27		19.3772	-37234.1
19.3969	34732.5		19.3969	-743.328		19.3969	-37230.1
19.4167	34743.8		19.4167	-776.975		19.4167	-37226.1
19.4364	34753.8		19.4364	-779.564		19.4364	-37264.1
19.4561	34695		19.4561	-730.387		19.4561	-37253.1
19.4758	34693.7		19.4758	-735.563		19.4758	-37229.1
19.4955	34726.3		19.4955	-839.093		19.4955	-37229.1
19.5152	34743.8		19.5152	-813.211		19.5152	-37258.1
19.5349	34713.8		19.5349	-857.211		19.5349	-37247.1
19.5547	34737.5		19.5547	-769.211		19.5547	-37234.1
19.5744	34741.3		19.5744	-743.328		19.5744	-37244.1
19.5941	34701.2		19.5941	-725.21		19.5941	-37243.1
19.6138	34780.1		19.6138	-787.328		19.6138	-37275.1
19.6335	34780.1		19.6335	-818.387		19.6335	-37249.1
19.6532	34800.1		19.6532	-769.211		19.6532	-37250.1
19.6729	34778.8		19.6729	-802.858		19.6729	-37250.1
19.6927	34786.3		19.6927	-844.27		19.6927	-37237.1
19.7124	34785.1		19.7124	-766.622		19.7124	-37265.1
19.7321	34825.1		19.7321	-722.622		19.7321	-37246.1
19.7518	34815.1		19.7518	-836.505		19.7518	-37248.1
19.7715	34825.1		19.7715	-650.151		19.7715	-37192.1
19.7912	34917.7		19.7912	-797.681		19.7912	-37165.1
19.8109	34892.7		19.8109	-795.093		19.8109	-37151.1
19.8307	34956.5		19.8307	-784.74		19.8307	-37136.1
19.8504	34992.7		19.8504	-795.093		19.8504	-37135.1
19.8701	34945.2		19.8701	-686.386		19.8701	-37083.1
19.8898	34927.7		19.8898	-634.621		19.8898	-37078.1
19.9095	34941.4		19.9095	-670.857		19.9095	-37100.1
19.9292	34922.7		19.9292	-660.504		19.9292	-37095.1
19.9489	34850.1		19.9489	-652.739		19.9489	-37055.1
19.9687	34812.6		19.9687	-577.68		19.9687	-37105.1
19.9884	34870.1		19.9884	-663.092		19.9884	-37151.1
20.0081	34815.1		20.0081	-642.386		20.0081	-37131.1
20.0278	34800.1		20.0278	-647.563		20.0278	-37197.1
20.0475	34811.3		20.0475	-725.21		20.0475	-37200.1
20.0672	34812.6		20.0672	-769.211		20.0672	-37223.1
20.087	34772.6		20.087	-735.563		20.087	-37205.1
20.1067	34810.1		20.1067	-740.74		20.1067	-37201.1
20.1264	34821.3		20.1264	-740.74		20.1264	-37242.1
20.1461	34790.1		20.1461	-745.916		20.1461	-37228.1
20.1658	34760		20.1658	-722.622		20.1658	-37270.1
20.1855	34778.8		20.1855	-753.681		20.1855	-37217.1
20.2052	34838.9		20.2052	-748.504		20.2052	-37224.1
20.225	34781.3		20.225	-769.211		20.225	-37241.1
20.2447	34775.1		20.2447	-717.445		20.2447	-37217.1
20.2644	34815.1		20.2644	-774.387		20.2644	-37216.1
20.2841	34883.9		20.2841	-740.74		20.2841	-37225.1
20.3038	34897.7		20.3038	-688.975		20.3038	-37173.1
20.3235	34902.7		20.3235	-681.21		20.3235	-37173.1
20.3432	34974		20.3432	-660.504		20.3432	-37152.1
20.363	35045.3		20.363	-691.563		20.363	-37110.1
20.3827	35094.1		20.3827	-676.033		20.3827	-37103.1
20.4024	35144.1		20.4024	-626.857		20.4024	-37061.1
20.4221	35242.9		20.4221	-544.032		20.4221	-36997.1
20.4418	35356.8		20.4418	-577.68		20.4418	-36936.1
20.4615	35384.3		20.4615	-595.798		20.4615	-36924.1
20.4812	35476.9		20.4812	-386.149		20.4812	-36859.1
20.501	35479.4		20.501	-424.973		20.501	-36796.1
20.5207	35484.4		20.5207	-355.09		20.5207	-36697.1
20.5404	35455.6		20.5404	-111.794		20.5404	-36735.1
20.5601	35535.7		20.5601	-28.9699		20.5601	-36622.1
20.5798	35567		20.5798	-0.49914		20.5798	-36711.1
20.5995	35595.7		20.5995	103.031		20.5995	-36726.1
20.6192	35700.8		20.6192	201.385		20.6192	-36791.1
20.639	35684.6		20.639	-21.2052		20.639	-36782.1
20.6587	35872.2		20.6587	59.0307		20.6587	-36735.1
20.6784	35871		20.6784	9.85388		20.6784	-36733.1
20.6981	35799.7		20.6981	139.267		20.6981	-36797.1
20.7178	35730.8		20.7178	92.678		20.7178	-36733.1
20.7375	35615.8		20.7375	152.208		20.7375	-36703.1
20.7572	35411.8		20.7572	310.091		20.7572	-36710.1
20.777	35249.2		20.777	418.798		20.777	-36769.1
20.7967	35054		20.7967	341.15		20.7967	-36816.1
20.8164	35022.8		20.8164	478.328		20.8164	-36922.1
20.8361	34940.2		20.8361	359.268		20.8361	-37040.1
20.8558	34936.4		20.8558	203.973		20.8558	-37104.1
20.8755	34858.9		20.8755	-8.2639		20.8755	-37132.1
20.8952	34873.9		20.8952	-233.442		20.8952	-37171.1
20.915	34816.3		20.915	-352.502		20.915	-37180.1
20.9347	34840.1		20.9347	-476.738		20.9347	-37185.1
20.9544	34795.1		20.9544	-551.797		20.9544	-37218.1
20.9741	34795.1		20.9741	-564.738		20.9741	-37221.1
20.9938	34818.8		20.9938	-691.563		20.9938	-37246.1
21.0135	34787.6		21.0135	-590.621		21.0135	-37215.1
21.0332	34796.3		21.0332	-639.798		21.0332	-37257.1
21.053	34786.3		21.053	-642.386		21.053	-37245.1
21.0727	34791.3		21.0727	-681.21		21.0727	-37204.1
21.0924	34758.8		21.0924	-717.445		21.0924	-37216.1
21.1121	34787.6		21.1121	-813.211		21.1121	-37232.1
21.1318	34756.3		21.1318	-740.74		21.1318	-37235.1
21.1515	34770		21.1515	-764.034		21.1515	-37220.1
21.1712	34811.3		21.1712	-776.975		21.1712	-37244.1
21.191	34732.5		21.191	-748.504		21.191	-37253.1
21.2107	34793.8		21.2107	-745.916		21.2107	-37302.1
21.2304	34777.6		21.2304	-748.504		21.2304	-37238.1
21.2501	34753.8		21.2501	-665.68		21.2501	-37223.1
21.2698	34795.1		21.2698	-875.329		21.2698	-37211.1
21.2895	34795.1		21.2895	-738.151		21.2895	-37234.1
21.3092	34746.3		21.3092	-745.916		21.3092	-37249.1
21.329	34830.1		21.329	-779.564		21.329	-37241.1
21.3487	34803.8		21.3487	-813.211		21.3487	-37233.1
21.3684	34758.8		21.3684	-694.151		21.3684	-37217.1
21.3881	34778.8		21.3881	-766.622		21.3881	-37202.1
21.4078	34785.1		21.4078	-732.975		21.4078	-37273.1
21.4275	34766.3		21.4275	-813.211		21.4275	-37229.1
21.4472	34785.1		21.4472	-771.799		21.4472	-37252.1
21.467	34773.8		21.467	-720.034		21.467	-37276.1
21.4867	34788.8		21.4867	-815.799		21.4867	-37211.1
21.5064	34747.5		21.5064	-818.387		21.5064	-37202.1
21.5261	34762.5		21.5261	-704.504		21.5261	-37240.1
21.5458	34805.1		21.5458	-670.857		21.5458	-37257.1
21.5655	34775.1		21.5655	-800.27		21.5655	-37251.1
21.5852	34752.5		21.5852	-707.092		21.5852	-37267.1
21.605	34760		21.605	-727.798		21.605	-37238.1
21.6247	34787.6		21.6247	-704.504		21.6247	-37223.1
21.6444	34777.6		21.6444	-787.328		21.6444	-37238.1
21.6641	34786.3		21.6641	-740.74		21.6641	-37232.1
21.6838	34771.3		21.6838	-846.858		21.6838	-37246.1
21.7035	34767.5		21.7035	-789.917		21.7035	-37247.1
21.7232	34786.3		21.7232	-784.74		21.7232	-37206.1
21.743	34802.6		21.743	-774.387		21.743	-37232.1
21.7627	34825.1		21.7627	-743.328		21.7627	-37236.1
21.7824	34827.6		21.7824	-769.211		21.7824	-37225.1
21.8021	34818.8		21.8021	-712.269		21.8021	-37199.1
21.8218	34807.6		21.8218	-701.916		21.8218	-37209.1
21.8415	34818.8		21.8415	-722.622		21.8415	-37222.1
21.8612	34805.1		21.8612	-745.916		21.8612	-37221.1
21.881	34903.9		21.881	-761.446		21.881	-37200.1
21.9007	34946.4		21.9007	-688.975		21.9007	-37179.1
21.9204	35000.2		21.9204	-694.151		21.9204	-37166.1
21.9401	35007.7		21.9401	-730.387		21.9401	-37119.1
21.9598	35075.3		21.9598	-660.504		21.9598	-37053.1
21.9795	35195.4		21.9795	-616.504		21.9795	-36997.1
21.9992	35182.9		21.9992	-575.091		21.9992	-36848.1
22.019	35254.2		22.019	-484.503		22.019	-36827.1
22.0387	35227.9		22.0387	-406.855		22.0387	-36767.1
22.0584	35254.2		22.0584	-430.149		22.0584	-36664.1
22.0781	35229.2		22.0781	-331.796		22.0781	-36623.1
22.0978	35184.1		22.0978	-176.5		22.0978	-36530.1
22.1175	35084.1		22.1175	-91.088		22.1175	-36601.1
22.1372	34961.5		22.1372	-54.8525		22.1372	-36649.1
22.157	34952.7		22.157	-3.08739		22.157	-36685.1
22.1767	34822.6		22.1767	46.0894		22.1767	-36818.1
22.1964	34846.4		22.1964	30.5599		22.1964	-36930.1
22.2161	34795.1		22.2161	-65.2055		22.2161	-37027.1
22.2358	34792.6		22.2358	-199.795		22.2358	-37099.1
22.2555	34761.3		22.2555	-500.032		22.2555	-37173.1
22.2752	34772.6		22.2752	-375.796		22.2752	-37217.1
22.295	34801.3		22.295	-580.268		22.295	-37235.1
22.3147	34801.3		22.3147	-556.974		22.3147	-37188.1
22.3344	34748.8		22.3344	-704.504		22.3344	-37229.1
22.3541	34746.3		22.3541	-712.269		22.3541	-37200.1
22.3738	34756.3		22.3738	-725.21		22.3738	-37257.1
22.3935	34785.1		22.3935	-727.798		22.3935	-37227.1
22.4132	34793.8		22.4132	-665.68		22.4132	-37225.1
22.433	34758.8		22.433	-743.328		22.433	-37252.1
22.4527	34730		22.4527	-745.916		22.4527	-37242.1
22.4724	34767.5		22.4724	-810.623		22.4724	-37243.1
22.4921	34770		22.4921	-722.622		22.4921	-37243.1
22.5118	34730		22.5118	-696.739		22.5118	-37235.1
22.5315	34748.8		22.5315	-857.211		22.5315	-37259.1
22.5513	34718.8		22.5513	-753.681		22.5513	-37276.1
22.571	34742.5		22.571	-800.27		22.571	-37270.1
22.5907	34757.5		22.5907	-756.269		22.5907	-37235.1
22.6104	34717.5		22.6104	-787.328		22.6104	-37261.1
22.6301	34755		22.6301	-841.682		22.6301	-37303.1
22.6498	34762.5		22.6498	-756.269		22.6498	-37260.1
22.6695	34741.3		22.6695	-782.152		22.6695	-37237.1
22.6893	34732.5		22.6893	-836.505		22.6893	-37276.1
22.709	34772.6		22.709	-802.858		22.709	-37289.1
22.7287	34748.8		22.7287	-795.093		22.7287	-37229.1
22.7484	34773.8		22.7484	-826.152		22.7484	-37278.1
22.7681	34767.5		22.7681	-901.211		22.7681	-37267.1
22.7878	34765		22.7878	-914.153		22.7878	-37268.1
22.8075	34717.5		22.8075	-872.741		22.8075	-37288.1
22.8273	34746.3		22.8273	-779.564		22.8273	-37239.1
22.847	34750		22.847	-800.27		22.847	-37249.1
22.8667	34797.6		22.8667	-776.975		22.8667	-37240.1
22.8864	34765		22.8864	-833.917		22.8864	-37268.1
22.9061	34752.5		22.9061	-761.446		22.9061	-37299.1
22.9258	34735		22.9258	-795.093		22.9258	-37246.1
22.9455	34733.8		22.9455	-813.211		22.9455	-37288.1
22.9653	34772.6		22.9653	-797.681		22.9653	-37257.1
22.985	34746.3		22.985	-732.975		22.985	-37273.1
23.0047	34781.3		23.0047	-805.446		23.0047	-37277.1
23.0244	34772.6		23.0244	-805.446		23.0244	-37264.1
23.0441	34752.5		23.0441	-844.27		23.0441	-37255.1
23.0638	34751.3		23.0638	-756.269		23.0638	-37277.1
23.0835	34717.5		23.0835	-727.798		23.0835	-37258.1
23.1033	34783.8		23.1033	-743.328		23.1033	-37284.1
23.123	34723.8		23.123	-732.975		23.123	-37258.1
23.1427	34701.2		23.1427	-859.799		23.1427	-37281.1
23.1624	34737.5		23.1624	-802.858		23.1624	-37255.1
23.1821	34712.5		23.1821	-714.857		23.1821	-37302.1
23.2018	34742.5		23.2018	-802.858		23.2018	-37251.1
23.2215	34758.8		23.2215	-800.27		23.2215	-37274.1
23.2413	34710		23.2413	-787.328		23.2413	-37295.1
23.261	34721.3		23.261	-805.446		23.261	-37271.1
23.2807	34748.8		23.2807	-725.21		23.2807	-37293.1
23.3004	34703.7		23.3004	-852.035		23.3004	-37274.1
23.3201	34728.8		23.3201	-893.447		23.3201	-37289.1
23.3398	34760		23.3398	-789.917		23.3398	-37250.1
23.3595	34712.5		23.3595	-867.564		23.3595	-37294.1
23.3793	34762.5		23.3793	-836.505		23.3793	-37299.1
23.399	34746.3		23.399	-815.799		23.399	-37266.1
23.4187	34793.8		23.4187	-795.093		23.4187	-37301.1
23.4384	34787.6		23.4384	-782.152		23.4384	-37283.1
23.4581	34765		23.4581	-810.623		23.4581	-37287.1
23.4778	34737.5		23.4778	-831.329		23.4778	-37285.1
23.4975	34788.8		23.4975	-877.917		23.4975	-37275.1
23.5173	34788.8		23.5173	-828.74		23.5173	-37267.1
23.537	34838.9		23.537	-758.858		23.537	-37287.1
23.5567	34796.3		23.5567	-769.211		23.5567	-37267.1
23.5764	34843.9		23.5764	-779.564		23.5764	-37265.1
23.5961	34846.4		23.5961	-714.857		23.5961	-37238.1
23.6158	34848.9		23.6158	-673.445		23.6158	-37235.1
23.6355	34946.4		23.6355	-844.27		23.6355	-37256.1
23.6553	34931.4		23.6553	-745.916		23.6553	-37207.1
23.675	34931.4		23.675	-673.445		23.675	-37240.1
23.6947	34952.7		23.6947	-717.445		23.6947	-37259.1
23.7144	34915.2		23.7144	-753.681		23.7144	-37181.1
23.7341	34910.2		23.7341	-686.386		23.7341	-37197.1
23.7538	34858.9		23.7538	-678.622		23.7538	-37202.1
23.7735	34836.4		23.7735	-637.21		23.7735	-37186.1
23.7933	34862.6		23.7933	-541.444		23.7933	-37177.1
23.813	34756.3		23.813	-556.974		23.813	-37251.1
23.8327	34795.1		23.8327	-577.68		23.8327	-37245.1
23.8524	34731.3		23.8524	-642.386		23.8524	-37229.1
23.8721	34768.8		23.8721	-699.328		23.8721	-37268.1
23.8918	34756.3		23.8918	-776.975		23.8918	-37262.1
23.9115	34743.8		23.9115	-730.387		23.9115	-37277.1
23.9313	34771.3		23.9313	-776.975		23.9313	-37277.1
23.951	34773.8		23.951	-774.387		23.951	-37309.1
23.9707	34745		23.9707	-748.504		23.9707	-37269.1
23.9904	34763.8		23.9904	-831.329		23.9904	-37277.1
24.0101	34683.7		24.0101	-831.329		24.0101	-37277.1
24.0298	34725		24.0298	-795.093		24.0298	-37310.1
24.0495	34748.8		24.0495	-761.446		24.0495	-37275.1
24.0693	34718.8		24.0693	-771.799		24.0693	-37270.1
24.089	34793.8		24.089	-779.564		24.089	-37310.1
24.1087	34723.8		24.1087	-857.211		24.1087	-37281.1
24.1284	34747.5		24.1284	-753.681		24.1284	-37261.1
24.1481	34766.3		24.1481	-756.269		24.1481	-37240.1
24.1678	34800.1		24.1678	-833.917		24.1678	-37290.1
24.1875	34753.8		24.1875	-839.093		24.1875	-37280.1
24.2073	34810.1		24.2073	-836.505		24.2073	-37277.1
24.227	34862.6		24.227	-720.034		24.227	-37244.1
24.2467	34905.2		24.2467	-717.445		24.2467	-37230.1
24.2664	34990.2		24.2664	-779.564		24.2664	-37212.1
24.2861	35067.8		24.2861	-688.975		24.2861	-37217.1
24.3058	35142.9		24.3058	-502.62		24.3058	-37200.1
24.3255	35239.2		24.3255	-660.504		24.3255	-37109.1
24.3453	35275.5		24.3453	-435.326		24.3453	-37018.1
24.365	35336.8		24.365	-471.561		24.365	-37024.1
24.3847	35355.5		24.3847	-458.62		24.3847	-36934.1
24.4044	35269.2		24.4044	-360.266		24.4044	-36921.1
24.4241	35220.4		24.4241	-277.442		24.4241	-36870.1
24.4438	35174.1		24.4438	-243.795		24.4438	-36864.1
24.4635	35127.8		24.4635	-70.382		24.4635	-36822.1
24.4833	34932.7		24.4833	48.6777		24.4833	-36887.1
24.503	34902.7		24.503	-62.6172		24.503	-36951.1
24.5227	34881.4		24.5227	40.9129		24.5227	-37016.1
24.5424	34775.1		24.5424	-75.5585		24.5424	-37082.1
24.5621	34781.3		24.5621	-173.912		24.5621	-37136.1
24.5818	34795.1		24.5818	-277.442		24.5818	-37236.1
24.6015	34762.5		24.6015	-414.62		24.6015	-37224.1
24.6213	34786.3		24.6213	-500.032		24.6213	-37260.1
24.641	34770		24.641	-590.621		24.641	-37247.1
24.6607	34775.1		24.6607	-668.269		24.6607	-37227.1
24.6804	34768.8		24.6804	-725.21		24.6804	-37248.1
24.7001	34747.5		24.7001	-707.092		24.7001	-37262.1
24.7198	34802.6		24.7198	-722.622		24.7198	-37243.1
24.7395	34870.1		24.7395	-730.387		24.7395	-37266.1
24.7593	34890.1		24.7593	-745.916		24.7593	-37230.1
24.779	34957.7		24.779	-699.328		24.779	-37251.1
24.7987	35025.3		24.7987	-668.269		24.7987	-37187.1
24.8184	35036.5		24.8184	-722.622		24.8184	-37152.1
24.8381	35085.3		24.8381	-598.386		24.8381	-37176.1
24.8578	35134.1		24.8578	-634.621		24.8578	-37057.1
24.8775	35140.4		24.8775	-590.621		24.8775	-37061.1
24.8973	35204.2		24.8973	-582.856		24.8973	-36992.1
24.917	35161.6		24.917	-595.798		24.917	-36952.1
24.9367	35190.4		24.9367	-580.268		24.9367	-36987.1
24.9564	35074.1		24.9564	-538.856		24.9564	-36920.1
24.9761	35061.5		24.9761	-448.267		24.9761	-36931.1
24.9958	35007.7		24.9958	-336.972		24.9958	-36998.1
25.0156	34900.2		25.0156	-287.795		25.0156	-37005.1
25.0353	34851.4		25.0353	-318.854		25.0353	-37020.1
25.055	34853.9		25.055	-334.384		25.055	-37045.1
25.0747	34838.9		25.0747	-409.443		25.0747	-37142.1
25.0944	34800.1		25.0944	-484.503		25.0944	-37140.1
25.1141	34803.8		25.1141	-562.15		25.1141	-37150.1
25.1338	34767.5		25.1338	-562.15		25.1338	-37140.1
25.1536	34750		25.1536	-577.68		25.1536	-37179.1
25.1733	34707.5		25.1733	-704.504		25.1733	-37164.1
25.193	34708.7		25.193	-616.504		25.193	-37192.1
25.2127	34728.8		25.2127	-663.092		25.2127	-37225.1
25.2324	34680		25.2324	-712.269		25.2324	-37238.1
25.2521	34700		25.2521	-688.975		25.2521	-37280.1
25.2718	34686.2		25.2718	-743.328		25.2718	-37302.1
25.2916	34660		25.2916	-686.386		25.2916	-37308.1
25.3113	34682.5		25.3113	-841.682		25.3113	-37306.1
25.331	34677.5		25.331	-839.093		25.331	-37299.1
25.3507	34688.7		25.3507	-883.094		25.3507	-37302.1
25.3704	34683.7		25.3704	-784.74		25.3704	-37320.1
25.3901	34715		25.3901	-820.976		25.3901	-37331.1
25.4098	34668.7		25.4098	-960.741		25.4098	-37313.1
25.4296	34712.5		25.4296	-924.506		25.4296	-37288.1
25.4493	34675		25.4493	-908.976		25.4493	-37314.1
25.469	34680		25.469	-818.387		25.469	-37328.1
25.4887	34656.2		25.4887	-880.505		25.4887	-37324.1
25.5084	34682.5		25.5084	-823.564		25.5084	-37277.1
25.5281	34651.2		25.5281	-893.447		25.5281	-37345.1
25.5478	34678.7		25.5478	-880.505		25.5478	-37297.1
25.5676	34707.5		25.5676	-833.917		25.5676	-37297.1
25.5873	34686.2		25.5873	-841.682		25.5873	-37312.1
25.607	34710		25.607	-880.505		25.607	-37309.1
25.6267	34751.3		25.6267	-885.682		25.6267	-37269.1
25.6464	34721.3		25.6464	-919.329		25.6464	-37269.1
25.6661	34743.8		25.6661	-779.564		25.6661	-37277.1
25.6858	34761.3		25.6858	-789.917		25.6858	-37215.1
25.7056	34736.3		25.7056	-862.388		25.7056	-37212.1
25.7253	34765		25.7253	-841.682		25.7253	-37208.1
25.745	34746.3		25.745	-789.917		25.745	-37203.1
25.7647	34723.8		25.7647	-740.74		25.7647	-37211.1
25.7844	34700		25.7844	-805.446		25.7844	-37172.1
25.8041	34726.3		25.8041	-784.74		25.8041	-37165.1
25.8238	34706.2		25.8238	-805.446		25.8238	-37251.1
25.8436	34690		25.8436	-673.445		25.8436	-37227.1
25.8633	34687.5		25.8633	-720.034		25.8633	-37248.1
25.883	34688.7		25.883	-751.093		25.883	-37276.1
25.9027	34658.7		25.9027	-826.152		25.9027	-37310.1
25.9224	34660		25.9224	-846.858		25.9224	-37325.1
25.9421	34666.2		25.9421	-774.387		25.9421	-37307.1
25.9618	34646.2		25.9618	-862.388		25.9618	-37352.1
25.9816	34655		25.9816	-852.035		25.9816	-37325.1
26.0013	34686.2		26.0013	-877.917		26.0013	-37327.1
26.021	34660		26.021	-911.564		26.021	-37305.1
26.0407	34678.7		26.0407	-940.035		26.0407	-37343.1
26.0604	34675		26.0604	-952.977		26.0604	-37336.1
26.0801	34732.5		26.0801	-906.388		26.0801	-37317.1
26.0998	34693.7		26.0998	-903.8		26.0998	-37328.1
26.1196	34693.7		26.1196	-932.271		26.1196	-37308.1
26.1393	34701.2		26.1393	-916.741		26.1393	-37351.1
26.159	34737.5		26.159	-921.918		26.159	-37315.1
26.1787	34730		26.1787	-924.506		26.1787	-37309.1
26.1984	34682.5		26.1984	-784.74		26.1984	-37319.1
26.2181	34727.5		26.2181	-963.33		26.2181	-37309.1
26.2378	34757.5		26.2378	-826.152		26.2378	-37285.1
26.2576	34731.3		26.2576	-877.917		26.2576	-37312.1
26.2773	34702.5		26.2773	-872.741		26.2773	-37303.1
26.297	34676.2		26.297	-877.917		26.297	-37312.1
26.3167	34707.5		26.3167	-864.976		26.3167	-37287.1
26.3364	34690		26.3364	-831.329		26.3364	-37284.1
26.3561	34661.2		26.3561	-859.799		26.3561	-37288.1
26.3758	34700		26.3758	-903.8		26.3758	-37339.1
26.3956	34675		26.3956	-862.388		26.3956	-37277.1
26.4153	34677.5		26.4153	-937.447		26.4153	-37283.1
26.435	34661.2		26.435	-857.211		26.435	-37298.1
26.4547	34677.5		26.4547	-820.976		26.4547	-37315.1
26.4744	34641.2		26.4744	-893.447		26.4744	-37290.1
26.4941	34613.7		26.4941	-989.212		26.4941	-37316.1
26.5138	34649.9		26.5138	-841.682		26.5138	-37343.1
26.5336	34636.2		26.5336	-927.094		26.5336	-37355.1
26.5533	34637.4		26.5533	-955.565		26.5533	-37325.1
26.573	34602.4		26.573	-958.153		26.573	-37332.1
26.5927	34626.2		26.5927	-921.918		26.5927	-37311.1
26.6124	34628.7		26.6124	-903.8		26.6124	-37342.1
26.6321	34629.9		26.6321	-942.624		26.6321	-37350.1
26.6518	34643.7		26.6518	-994.389		26.6518	-37324.1
26.6716	34632.4		26.6716	-950.388		26.6716	-37304.1
26.6913	34606.2		26.6913	-940.035		26.6913	-37364.1
26.711	34627.4		26.711	-914.153		26.711	-37330.1
26.7307	34633.7		26.7307	-963.33		26.7307	-37335.1
26.7504	34638.7		26.7504	-958.153		26.7504	-37329.1
26.7701	34646.2		26.7701	-955.565		26.7701	-37325.1
26.7898	34677.5		26.7898	-924.506		26.7898	-37318.1
26.8096	34672.5		26.8096	-903.8		26.8096	-37355.1
26.8293	34678.7		26.8293	-924.506		26.8293	-37347.1
26.849	34643.7		26.849	-927.094		26.849	-37321.1
26.8687	34667.5		26.8687	-908.976		26.8687	-37346.1
26.8884	34672.5		26.8884	-890.858		26.8884	-37347.1
26.9081	34761.3		26.9081	-921.918		26.9081	-37340.1
26.9278	34711.3		26.9278	-857.211		26.9278	-37321.1
26.9476	34705		26.9476	-896.035		26.9476	-37312.1
26.9673	34753.8		26.9673	-846.858		26.9673	-37302.1
26.987	34745		26.987	-841.682		26.987	-37277.1
27.0067	34776.3		27.0067	-945.212		27.0067	-37319.1
27.0264	34700		27.0264	-872.741		27.0264	-37282.1
27.0461	34707.5		27.0461	-779.564		27.0461	-37267.1
27.0658	34713.8		27.0658	-805.446		27.0658	-37268.1
27.0856	34751.3		27.0856	-833.917		27.0856	-37261.1
27.1053	34633.7		27.1053	-844.27		27.1053	-37276.1
27.125	34670		27.125	-888.27		27.125	-37296.1
27.1447	34641.2		27.1447	-857.211		27.1447	-37302.1
27.1644	34647.4		27.1644	-857.211		27.1644	-37314.1
27.1841	34646.2		27.1841	-877.917		27.1841	-37306.1
27.2038	34628.7		27.2038	-862.388		27.2038	-37324.1
27.2236	34579.9		27.2236	-950.388		27.2236	-37349.1
27.2433	34634.9		27.2433	-924.506		27.2433	-37339.1
27.263	34628.7		27.263	-934.859		27.263	-37329.1
27.2827	34617.4		27.2827	-844.27		27.2827	-37346.1
27.3024	34596.2		27.3024	-911.564		27.3024	-37341.1
27.3221	34633.7		27.3221	-906.388		27.3221	-37348.1
27.3418	34638.7		27.3418	-947.8		27.3418	-37357.1
27.3616	34632.4		27.3616	-927.094		27.3616	-37342.1
27.3813	34598.7		27.3813	-991.8		27.3813	-37327.1
27.401	34628.7		27.401	-984.036		27.401	-37370.1
27.4207	34622.4		27.4207	-924.506		27.4207	-37330.1
27.4404	34584.9		27.4404	-952.977		27.4404	-37372.1
27.4601	34619.9		27.4601	-877.917		27.4601	-37336.1
27.4799	34624.9		27.4799	-952.977		27.4799	-37360.1
27.4996	34604.9		27.4996	-903.8		27.4996	-37385.1
27.5193	34622.4		27.5193	-940.035		27.5193	-37359.1
27.539	34589.9		27.539	-1004.74		27.539	-37360.1
27.5587	34626.2		27.5587	-950.388		27.5587	-37376.1
27.5784	34601.2		27.5784	-898.623		27.5784	-37367.1
27.5981	34637.4		27.5981	-908.976		27.5981	-37362.1
27.6179	34619.9		27.6179	-991.8		27.6179	-37352.1
27.6376	34606.2		27.6376	-971.094		27.6376	-37394.1
27.6573	34641.2		27.6573	-971.094		27.6573	-37372.1
27.677	34609.9		27.677	-937.447		27.677	-37340.1
27.6967	34657.5		27.6967	-857.211		27.6967	-37385.1
27.7164	34623.7		27.7164	-968.506		27.7164	-37349.1
27.7361	34643.7		27.7361	-921.918		27.7361	-37361.1
27.7559	34597.4		27.7559	-963.33		27.7559	-37367.1
27.7756	34619.9		27.7756	-955.565		27.7756	-37402.1
27.7953	34587.4		27.7953	-934.859		27.7953	-37380.1
27.815	34619.9		27.815	-921.918		27.815	-37364.1
27.8347	34632.4		27.8347	-1009.92		27.8347	-37349.1
27.8544	34652.5		27.8544	-1033.21		27.8544	-37356.1
27.8741	34598.7		27.8741	-973.683		27.8741	-37379.1
27.8939	34618.7		27.8939	-950.388		27.8939	-37380.1
27.9136	34593.7		27.9136	-1069.45		27.9136	-37356.1
27.9333	34627.4		27.9333	-1004.74		27.9333	-37368.1
27.953	34639.9		27.953	-968.506		27.953	-37324.1
27.9727	34628.7		27.9727	-1028.04		27.9727	-37361.1
27.9924	34599.9		27.9924	-960.741		27.9924	-37309.1
28.0121	34637.4		28.0121	-991.8		28.0121	-37350.1
28.0319	34638.7		28.0319	-984.036		28.0319	-37379.1
28.0516	34604.9		28.0516	-927.094		28.0516	-37374.1
28.0713	34634.9		28.0713	-908.976		28.0713	-37371.1
28.091	34626.2		28.091	-994.389		28.091	-37364.1
28.1107	34633.7		28.1107	-854.623		28.1107	-37369.1
28.1304	34656.2		28.1304	-994.389		28.1304	-37352.1
28.1501	34666.2		28.1501	-950.388		28.1501	-37374.1
28.1699	34631.2		28.1699	-937.447		28.1699	-37371.1
28.1896	34660		28.1896	-1002.15		28.1896	-37360.1
28.2093	34632.4		28.2093	-934.859		28.2093	-37339.1
28.229	34619.9		28.229	-996.977		28.229	-37388.1
28.2487	34622.4		28.2487	-1059.09		28.2487	-37356.1
28.2684	34663.7		28.2684	-942.624		28.2684	-37330.1
28.2881	34641.2		28.2881	-940.035		28.2881	-37332.1
28.3079	34672.5		28.3079	-942.624		28.3079	-37365.1
28.3276	34638.7		28.3276	-986.624		28.3276	-37378.1
28.3473	34655		28.3473	-927.094		28.3473	-37362.1
28.367	34647.4		28.367	-942.624		28.367	-37321.1
28.3867	34643.7		28.3867	-883.094		28.3867	-37315.1
28.4064	34666.2		28.4064	-903.8		28.4064	-37375.1
28.4261	34686.2		28.4261	-934.859		28.4261	-37337.1
28.4459	34692.5		28.4459	-937.447		28.4459	-37337.1
28.4656	34706.2		28.4656	-973.683		28.4656	-37335.1
28.4853	34750		28.4853	-836.505		28.4853	-37336.1
28.505	34771.3		28.505	-947.8		28.505	-37289.1
28.5247	34780.1		28.5247	-846.858		28.5247	-37314.1
28.5444	34825.1		28.5444	-854.623		28.5444	-37299.1
28.5641	34871.4		28.5641	-802.858		28.5641	-37310.1
28.5839	34976.5		28.5839	-813.211		28.5839	-37288.1
28.6036	34999		28.6036	-795.093		28.6036	-37222.1
28.6233	35101.6		28.6233	-818.387		28.6233	-37193.1
28.643	35111.6		28.643	-779.564		28.643	-37199.1
28.6627	35151.6		28.6627	-764.034		28.6627	-37138.1
28.6824	35261.7		28.6824	-676.033		28.6824	-37060.1
28.7021	35263		28.7021	-644.974		28.7021	-37079.1
28.7219	35192.9		28.7219	-559.562		28.7219	-37020.1
28.7416	35191.6		28.7416	-536.268		28.7416	-36935.1
28.7613	35281.7		28.7613	-430.149		28.7613	-36968.1
28.781	35215.4		28.781	-349.913		28.781	-36986.1
28.8007	35207.9		28.8007	-339.56		28.8007	-36857.1
28.8204	35186.6		28.8204	-223.089		28.8204	-36888.1
28.8401	35154.1		28.8401	-189.442		28.8401	-36823.1
28.8599	35082.8		28.8599	-318.854		28.8599	-36852.1
28.8796	34984		28.8796	-192.03		28.8796	-36841.1
28.8993	34901.4		28.8993	-153.206		28.8993	-36869.1
28.919	34866.4		28.919	-225.677		28.919	-36934.1
28.9387	34807.6		28.9387	-225.677		28.9387	-36988.1
28.9584	34760		28.9584	-215.324		28.9584	-37084.1
28.9781	34730		28.9781	-248.971		28.9781	-37160.1
28.9979	34708.7		28.9979	-404.267		28.9979	-37216.1
29.0176	34666.2		29.0176	-481.914		29.0176	-37255.1
29.0373	34683.7		29.0373	-660.504		29.0373	-37266.1
29.057	34652.5		29.057	-644.974		29.057	-37281.1
29.0767	34677.5		29.0767	-738.151		29.0767	-37312.1
29.0964	34677.5		29.0964	-782.152		29.0964	-37309.1
29.1161	34623.7		29.1161	-836.505		29.1161	-37354.1
29.1359	34657.5		29.1359	-870.152		29.1359	-37319.1
29.1556	34637.4		29.1556	-864.976		29.1556	-37329.1
29.1753	34687.5		29.1753	-826.152		29.1753	-37354.1
29.195	34661.2		29.195	-859.799		29.195	-37345.1
29.2147	34717.5		29.2147	-864.976		29.2147	-37299.1
29.2344	34751.3		29.2344	-932.271		29.2344	-37319.1
29.2541	34758.8		29.2541	-919.329		29.2541	-37355.1
29.2739	34793.8		29.2739	-908.976		29.2739	-37309.1
29.2936	34822.6		29.2936	-854.623		29.2936	-37318.1
29.3133	34921.4		29.3133	-872.741		29.3133	-37306.1
29.333	34912.7		29.333	-787.328		29.333	-37229.1
29.3527	34947.7		29.3527	-808.034		29.3527	-37195.1
29.3724	34987.7		29.3724	-709.681		29.3724	-37181.1
29.3921	35009		29.3921	-717.445		29.3921	-37116.1
29.4119	35001.5		29.4119	-691.563		29.4119	-37120.1
29.4316	34907.7		29.4316	-686.386		29.4316	-37088.1
29.4513	34870.1		29.4513	-644.974		29.4513	-37034.1
29.471	34785.1		29.471	-588.033		29.471	-37006.1
29.4907	34792.6		29.4907	-502.62		29.4907	-37064.1
29.5104	34798.8		29.5104	-487.091		29.5104	-37114.1
29.5301	34722.5		29.5301	-489.679		29.5301	-37112.1
29.5499	34691.2		29.5499	-510.385		29.5499	-37186.1
29.5696	34685		29.5696	-474.15		29.5696	-37235.1
29.5893	34660		29.5893	-694.151		29.5893	-37254.1
29.609	34666.2		29.609	-753.681		29.609	-37268.1
29.6287	34628.7		29.6287	-748.504		29.6287	-37297.1
29.6484	34673.7		29.6484	-738.151		29.6484	-37341.1
29.6681	34671.2		29.6681	-885.682		29.6681	-37376.1
29.6879	34678.7		29.6879	-810.623		29.6879	-37359.1
29.7076	34706.2		29.7076	-890.858		29.7076	-37366.1
29.7273	34693.7		29.7273	-908.976		29.7273	-37373.1
29.747	34710		29.747	-919.329		29.747	-37363.1
29.7667	34698.7		29.7667	-958.153		29.7667	-37367.1
29.7864	34742.5		29.7864	-820.976		29.7864	-37358.1
29.8061	34750		29.8061	-978.859		29.8061	-37367.1
29.8259	34743.8		29.8259	-841.682		29.8259	-37366.1
29.8456	34735		29.8456	-924.506		29.8456	-37353.1
29.8653	34731.3		29.8653	-960.741		29.8653	-37332.1
29.885	34756.3		29.885	-880.505		29.885	-37350.1
29.9047	34707.5		29.9047	-875.329		29.9047	-37282.1
29.9244	34783.8		29.9244	-893.447		29.9244	-37352.1
29.9442	34717.5		29.9442	-810.623		29.9442	-37301.1
29.9639	34711.3		29.9639	-875.329		29.9639	-37287.1
29.9836	34702.5		29.9836	-901.211		29.9836	-37297.1
30.0033	34693.7		30.0033	-880.505		30.0033	-37286.1
30.023	34651.2		30.023	-844.27		30.023	-37296.1
30.0427	34662.5		30.0427	-849.446		30.0427	-37287.1
30.0624	34655		30.0624	-898.623		30.0624	-37308.1
30.0822	34647.4		30.0822	-820.976		30.0822	-37299.1
30.1019	34618.7		30.1019	-833.917		30.1019	-37321.1
30.1216	34611.2		30.1216	-862.388		30.1216	-37321.1
30.1413	34651.2		30.1413	-934.859		30.1413	-37380.1
30.161	34594.9		30.161	-996.977		30.161	-37392.1
30.1807	34607.4		30.1807	-911.564		30.1807	-37339.1
30.2004	34593.7		30.2004	-968.506		30.2004	-37359.1
30.2202	34619.9		30.2202	-888.27		30.2202	-37376.1
30.2399	34627.4		30.2399	-996.977		30.2399	-37339.1
30.2596	34603.7		30.2596	-994.389		30.2596	-37367.1
30.2793	34604.9		30.2793	-950.388		30.2793	-37418.1
30.299	34617.4		30.299	-1004.74		30.299	-37397.1
30.3187	34577.4		30.3187	-942.624		30.3187	-37394.1
30.3384	34563.6		30.3384	-978.859		30.3384	-37378.1
30.3582	34583.6		30.3582	-999.565		30.3582	-37396.1
30.3779	34594.9		30.3779	-1025.45		30.3779	-37362.1
30.3976	34607.4		30.3976	-1059.09		30.3976	-37383.1
30.4173	34592.4		30.4173	-1015.09		30.4173	-37387.1
30.437	34602.4		30.437	-1030.62		30.437	-37378.1
30.4567	34578.6		30.4567	-996.977		30.4567	-37402.1
30.4764	34598.7		30.4764	-1028.04		30.4764	-37384.1
30.4962	34606.2		30.4962	-1048.74		30.4962	-37394.1
30.5159	34598.7		30.5159	-965.918		30.5159	-37402.1
30.5356	34574.9		30.5356	-999.565		30.5356	-37402.1
30.5553	34573.6		30.5553	-1051.33		30.5553	-37387.1
30.575	34594.9		30.575	-1059.09		30.575	-37394.1
30.5947	34596.2		30.5947	-1038.39		30.5947	-37403.1
30.6144	34608.7		30.6144	-932.271		30.6144	-37409.1
30.6342	34587.4		30.6342	-950.388		30.6342	-37411.1
30.6539	34599.9		30.6539	-984.036		30.6539	-37410.1
30.6736	34632.4		30.6736	-1040.98		30.6736	-37350.1
30.6933	34584.9		30.6933	-1012.51		30.6933	-37396.1
30.713	34603.7		30.713	-1007.33		30.713	-37395.1
30.7327	34612.4		30.7327	-1007.33		30.7327	-37367.1
30.7524	34597.4		30.7524	-947.8		30.7524	-37406.1
30.7722	34623.7		30.7722	-1030.62		30.7722	-37408.1
30.7919	34617.4		30.7919	-1056.51		30.7919	-37393.1
30.8116	34646.2		30.8116	-984.036		30.8116	-37384.1
30.8313	34712.5		30.8313	-945.212		30.8313	-37377.1
30.851	34682.5		30.851	-937.447		30.851	-37383.1
30.8707	34687.5		30.8707	-942.624		30.8707	-37370.1
30.8904	34741.3		30.8904	-984.036		30.8904	-37335.1
30.9102	34723.8		30.9102	-846.858		30.9102	-37332.1
30.9299	34710		30.9299	-854.623		30.9299	-37292.1
30.9496	34735		30.9496	-818.387		30.9496	-37267.1
30.9693	34692.5		30.9693	-828.74		30.9693	-37260.1
30.989	34700		30.989	-870.152		30.989	-37313.1
31.0087	34667.5		31.0087	-795.093		31.0087	-37230.1
31.0284	34688.7		31.0284	-732.975		31.0284	-37261.1
31.0482	34665		31.0482	-676.033		31.0482	-37210.1
31.0679	34628.7		31.0679	-701.916		31.0679	-37284.1
31.0876	34644.9		31.0876	-774.387		31.0876	-37301.1
31.1073	34627.4		31.1073	-776.975		31.1073	-37302.1
31.127	34619.9		31.127	-826.152		31.127	-37314.1
31.1467	34601.2		31.1467	-813.211		31.1467	-37318.1
31.1664	34614.9		31.1664	-808.034		31.1664	-37321.1
31.1862	34588.6		31.1862	-867.564		31.1862	-37366.1
31.2059	34602.4		31.2059	-864.976		31.2059	-37370.1
31.2256	34569.9		31.2256	-924.506		31.2256	-37372.1
31.2453	34576.1		31.2453	-914.153		31.2453	-37392.1
31.265	34588.6		31.265	-984.036		31.265	-37378.1
31.2847	34614.9		31.2847	-1002.15		31.2847	-37407.1
31.3044	34602.4		31.3044	-885.682		31.3044	-37411.1
31.3242	34569.9		31.3242	-1033.21		31.3242	-37389.1
31.3439	34584.9		31.3439	-919.329		31.3439	-37406.1
31.3636	34581.1		31.3636	-1066.86		31.3636	-37396.1
31.3833	34618.7		31.3833	-1015.09		31.3833	-37375.1
31.403	34571.1		31.403	-1064.27		31.403	-37398.1
31.4227	34597.4		31.4227	-1020.27		31.4227	-37409.1
31.4424	34614.9		31.4424	-1002.15		31.4424	-37420.1
31.4622	34569.9		31.4622	-1022.86		31.4622	-37417.1
31.4819	34592.4		31.4819	-1012.51		31.4819	-37407.1
31.5016	34632.4		31.5016	-1061.68		31.5016	-37397.1
31.5213	34634.9		31.5213	-950.388		31.5213	-37418.1
31.541	34641.2		31.541	-999.565		31.541	-37382.1
31.5607	34589.9		31.5607	-919.329		31.5607	-37400.1
31.5804	34655		31.5804	-1056.51		31.5804	-37395.1
31.6002	34633.7		31.6002	-999.565		31.6002	-37369.1
31.6199	34643.7		31.6199	-1035.8		31.6199	-37371.1
31.6396	34644.9		31.6396	-984.036		31.6396	-37387.1
31.6593	34608.7		31.6593	-978.859		31.6593	-37373.1
31.679	34621.2		31.679	-981.447		31.679	-37358.1
31.6987	34602.4		31.6987	-908.976		31.6987	-37374.1
31.7184	34584.9		31.7184	-971.094		31.7184	-37381.1
31.7382	34596.2		31.7382	-976.271		31.7382	-37330.1
31.7579	34582.4		31.7579	-906.388		31.7579	-37348.1
31.7776	34608.7		31.7776	-1030.62		31.7776	-37405.1
31.7973	34609.9		31.7973	-981.447		31.7973	-37396.1
31.817	34572.4		31.817	-945.212		31.817	-37390.1
31.8367	34613.7		31.8367	-947.8		31.8367	-37417.1
31.8564	34559.9		31.8564	-1012.51		31.8564	-37394.1
31.8762	34562.4		31.8762	-1028.04		31.8762	-37417.1
31.8959	34576.1		31.8959	-1022.86		31.8959	-37389.1
31.9156	34581.1		31.9156	-1033.21		31.9156	-37417.1
31.9353	34593.7		31.9353	-1056.51		31.9353	-37400.1
31.955	34584.9		31.955	-1040.98		31.955	-37401.1
31.9747	34611.2		31.9747	-1053.92		31.9747	-37425.1
31.9944	34602.4		31.9944	-1046.15		31.9944	-37397.1
32.0142	34588.6		32.0142	-1103.1		32.0142	-37443.1
32.0339	34601.2		32.0339	-1035.8		32.0339	-37383.1
32.0536	34579.9		32.0536	-1007.33		32.0536	-37428.1
32.0733	34604.9		32.0733	-1020.27		32.0733	-37435.1
32.093	34591.2		32.093	-1015.09		32.093	-37388.1
32.1127	34573.6		32.1127	-1087.57		32.1127	-37414.1
32.1324	34606.2		32.1324	-1009.92		32.1324	-37432.1
32.1522	34616.2		32.1522	-1087.57		32.1522	-37406.1
32.1719	34631.2		32.1719	-1048.74		32.1719	-37398.1
32.1916	34602.4		32.1916	-1095.33		32.1916	-37415.1
32.2113	34571.1		32.2113	-989.212		32.2113	-37425.1
32.231	34578.6		32.231	-984.036		32.231	-37418.1
32.2507	34578.6		32.2507	-1066.86		32.2507	-37417.1
32.2704	34561.1		32.2704	-1040.98		32.2704	-37405.1
32.2902	34571.1		32.2902	-1038.39		32.2902	-37406.1
32.3099	34603.7		32.3099	-1066.86		32.3099	-37392.1
32.3296	34597.4		32.3296	-989.212		32.3296	-37428.1
32.3493	34598.7		32.3493	-1015.09		32.3493	-37434.1
32.369	34597.4		32.369	-1074.62		32.369	-37382.1
32.3887	34608.7		32.3887	-1020.27		32.3887	-37392.1
32.4085	34617.4		32.4085	-1056.51		32.4085	-37395.1
32.4282	34632.4		32.4282	-1090.15		32.4282	-37417.1
32.4479	34614.9		32.4479	-960.741		32.4479	-37391.1
32.4676	34609.9		32.4676	-1040.98		32.4676	-37423.1
32.4873	34639.9		32.4873	-1007.33		32.4873	-37406.1
32.507	34670		32.507	-1038.39		32.507	-37411.1
32.5267	34707.5		32.5267	-1025.45		32.5267	-37376.1
32.5465	34728.8		32.5465	-1002.15		32.5465	-37394.1
32.5662	34741.3		32.5662	-945.212		32.5662	-37380.1
32.5859	34792.6		32.5859	-978.859		32.5859	-37397.1
32.6056	34810.1		32.6056	-945.212		32.6056	-37351.1
32.6253	34851.4		32.6253	-940.035		32.6253	-37333.1
32.645	34888.9		32.645	-883.094		32.645	-37338.1
32.6647	34940.2		32.6647	-919.329		32.6647	-37247.1
32.6845	34880.1		32.6845	-906.388		32.6845	-37260.1
32.7042	34916.4		32.7042	-797.681		32.7042	-37226.1
32.7239	34892.7		32.7239	-789.917		32.7239	-37182.1
32.7436	34862.6		32.7436	-766.622		32.7436	-37196.1
32.7633	34786.3		32.7633	-800.27		32.7633	-37178.1
32.783	34785.1		32.783	-582.856		32.783	-37221.1
32.8027	34742.5		32.8027	-637.21		32.8027	-37240.1
32.8225	34730		32.8225	-753.681		32.8225	-37245.1
32.8422	34701.2		32.8422	-660.504		32.8422	-37258.1
32.8619	34713.8		32.8619	-789.917		32.8619	-37263.1
32.8816	34665		32.8816	-745.916		32.8816	-37306.1
32.9013	34673.7		32.9013	-743.328		32.9013	-37313.1
32.921	34690		32.921	-805.446		32.921	-37315.1
32.9407	34696.2		32.9407	-831.329		32.9407	-37371.1
32.9605	34737.5		32.9605	-846.858		32.9605	-37341.1
32.9802	34738.8		32.9802	-857.211		32.9802	-37341.1
32.9999	34772.6		32.9999	-888.27		32.9999	-37349.1
33.0196	34840.1		33.0196	-893.447		33.0196	-37342.1
33.0393	34842.6		33.0393	-815.799		33.0393	-37350.1
33.059	34877.6		33.059	-857.211		33.059	-37362.1
33.0787	34858.9		33.0787	-875.329		33.0787	-37294.1
33.0985	34926.4		33.0985	-903.8		33.0985	-37250.1
33.1182	34911.4		33.1182	-748.504		33.1182	-37251.1
33.1379	34901.4		33.1379	-766.622		33.1379	-37245.1
33.1576	34990.2		33.1576	-748.504		33.1576	-37189.1
33.1773	34960.2		33.1773	-696.739		33.1773	-37205.1
33.197	34905.2		33.197	-665.68		33.197	-37125.1
33.2167	34892.7		33.2167	-673.445		33.2167	-37167.1
33.2365	34868.9		33.2365	-647.563		33.2365	-37153.1
33.2562	34872.6		33.2562	-657.916		33.2562	-37163.1
33.2759	34782.6		33.2759	-577.68		33.2759	-37133.1
33.2956	34795.1		33.2956	-585.444		33.2956	-37170.1
33.3153	34710		33.3153	-647.563		33.3153	-37179.1
33.335	34675		33.335	-613.915		33.335	-37197.1
33.3547	34678.7		33.3547	-606.151		33.3547	-37229.1
33.3745	34639.9		33.3745	-681.21		33.3745	-37276.1
33.3942	34658.7		33.3942	-720.034		33.3942	-37276.1
33.4139	34609.9		33.4139	-681.21		33.4139	-37325.1
33.4336	34613.7		33.4336	-802.858		33.4336	-37365.1
33.4533	34583.6		33.4533	-833.917		33.4533	-37355.1
33.473	34597.4		33.473	-883.094		33.473	-37390.1
33.4927	34614.9		33.4927	-921.918		33.4927	-37387.1
33.5125	34604.9		33.5125	-914.153		33.5125	-37384.1
33.5322	34612.4		33.5322	-958.153		33.5322	-37404.1
33.5519	34627.4		33.5519	-901.211		33.5519	-37390.1
33.5716	34608.7		33.5716	-896.035		33.5716	-37393.1
33.5913	34592.4		33.5913	-1030.62		33.5913	-37400.1
33.611	34696.2		33.611	-1007.33		33.611	-37396.1
33.6307	34636.2		33.6307	-932.271		33.6307	-37384.1
33.6505	34670		33.6505	-901.211		33.6505	-37383.1
33.6702	34663.7		33.6702	-914.153		33.6702	-37373.1
33.6899	34631.2		33.6899	-942.624		33.6899	-37360.1
33.7096	34653.7		33.7096	-986.624		33.7096	-37361.1
33.7293	34656.2		33.7293	-932.271		33.7293	-37327.1
33.749	34663.7		33.749	-968.506		33.749	-37319.1
33.7687	34685		33.7687	-870.152		33.7687	-37307.1
33.7885	34631.2		33.7885	-908.976		33.7885	-37299.1
33.8082	34649.9		33.8082	-906.388		33.8082	-37311.1
33.8279	34642.4		33.8279	-929.682		33.8279	-37315.1
33.8476	34629.9		33.8476	-885.682		33.8476	-37334.1
33.8673	34597.4		33.8673	-901.211		33.8673	-37348.1
33.887	34592.4		33.887	-849.446		33.887	-37368.1
33.9067	34608.7		33.9067	-836.505		33.9067	-37382.1
33.9265	34647.4		33.9265	-929.682		33.9265	-37388.1
33.9462	34557.4		33.9462	-927.094		33.9462	-37403.1
33.9659	34622.4		33.9659	-947.8		33.9659	-37397.1
33.9856	34618.7		33.9856	-883.094		33.9856	-37377.1
34.0053	34657.5		34.0053	-952.977		34.0053	-37375.1
34.025	34626.2		34.025	-942.624		34.025	-37384.1
34.0447	34658.7		34.0447	-927.094		34.0447	-37379.1
34.0645	34663.7		34.0645	-924.506		34.0645	-37362.1
34.0842	34697.5		34.0842	-942.624		34.0842	-37381.1
34.1039	34735		34.1039	-942.624		34.1039	-37305.1
34.1236	34711.3		34.1236	-978.859		34.1236	-37348.1
34.1433	34715		34.1433	-971.094		34.1433	-37339.1
34.163	34752.5		34.163	-883.094		34.163	-37282.1
34.1827	34667.5		34.1827	-859.799		34.1827	-37292.1
34.2025	34722.5		34.2025	-875.329		34.2025	-37271.1
34.2222	34732.5		34.2222	-753.681		34.2222	-37272.1
34.2419	34675		34.2419	-854.623		34.2419	-37327.1
34.2616	34656.2		34.2616	-779.564		34.2616	-37305.1
34.2813	34656.2		34.2813	-839.093		34.2813	-37274.1
34.301	34606.2		34.301	-852.035		34.301	-37262.1
34.3207	34636.2		34.3207	-782.152		34.3207	-37295.1
34.3405	34597.4		34.3405	-792.505		34.3405	-37302.1
34.3602	34612.4		34.3602	-862.388		34.3602	-37340.1
34.3799	34596.2		34.3799	-839.093		34.3799	-37335.1
34.3996	34562.4		34.3996	-877.917		34.3996	-37372.1
34.4193	34588.6		34.4193	-877.917		34.4193	-37409.1
34.439	34567.4		34.439	-965.918		34.439	-37395.1
34.4587	34572.4		34.4587	-963.33		34.4587	-37393.1
34.4785	34567.4		34.4785	-919.329		34.4785	-37419.1
34.4982	34564.9		34.4982	-984.036		34.4982	-37400.1
34.5179	34571.1		34.5179	-973.683		34.5179	-37404.1
34.5376	34604.9		34.5376	-1022.86		34.5376	-37401.1
34.5573	34571.1		34.5573	-1015.09		34.5573	-37412.1
34.577	34577.4		34.577	-1030.62		34.577	-37414.1
34.5967	34623.7		34.5967	-1017.68		34.5967	-37419.1
34.6165	34562.4		34.6165	-1028.04		34.6165	-37446.1
34.6362	34563.6		34.6362	-1090.15		34.6362	-37434.1
34.6559	34568.6		34.6559	-1002.15		34.6559	-37421.1
34.6756	34584.9		34.6756	-1030.62		34.6756	-37430.1
34.6953	34586.1		34.6953	-1043.57		34.6953	-37375.1
34.715	34594.9		34.715	-1082.39		34.715	-37435.1
34.7347	34623.7		34.7347	-1002.15		34.7347	-37418.1
34.7545	34599.9		34.7545	-1040.98		34.7545	-37419.1
34.7742	34581.1		34.7742	-1004.74		34.7742	-37417.1
34.7939	34596.2		34.7939	-986.624		34.7939	-37406.1
34.8136	34566.1		34.8136	-1061.68		34.8136	-37409.1
34.8333	34564.9		34.8333	-996.977		34.8333	-37411.1
34.853	34556.1		34.853	-1040.98		34.853	-37417.1
34.8728	34547.4		34.8728	-1074.62		34.8728	-37416.1
34.8925	34597.4		34.8925	-978.859		34.8925	-37392.1
34.9122	34597.4		34.9122	-1056.51		34.9122	-37418.1
34.9319	34573.6		34.9319	-1066.86		34.9319	-37406.1
34.9516	34593.7		34.9516	-989.212		34.9516	-37425.1
34.9713	34603.7		34.9713	-1022.86		34.9713	-37414.1
34.991	34597.4		34.991	-1017.68		34.991	-37394.1
35.0108	34623.7		35.0108	-1082.39		35.0108	-37392.1
35.0305	34622.4		35.0305	-1046.15		35.0305	-37427.1
35.0502	34633.7		35.0502	-1028.04		35.0502	-37417.1
35.0699	34665		35.0699	-1046.15		35.0699	-37428.1
35.0896	34688.7		35.0896	-1043.57		35.0896	-37441.1
35.1093	34687.5		35.1093	-1069.45		35.1093	-37417.1
35.129	34680		35.129	-994.389		35.129	-37381.1
35.1488	34692.5		35.1488	-1025.45		35.1488	-37385.1
35.1685	34665		35.1685	-1007.33		35.1685	-37364.1
35.1882	34672.5		35.1882	-1022.86		35.1882	-37385.1
35.2079	34680		35.2079	-1015.09		35.2079	-37349.1
35.2276	34656.2		35.2276	-996.977		35.2276	-37370.1
35.2473	34687.5		35.2473	-950.388		35.2473	-37327.1
35.267	34681.2		35.267	-1022.86		35.267	-37327.1
35.2868	34618.7		35.2868	-934.859		35.2868	-37351.1
35.3065	34644.9		35.3065	-846.858		35.3065	-37304.1
35.3262	34612.4		35.3262	-870.152		35.3262	-37360.1
35.3459	34638.7		35.3459	-984.036		35.3459	-37355.1
35.3656	34596.2		35.3656	-888.27		35.3656	-37361.1
35.3853	34578.6		35.3853	-857.211		35.3853	-37398.1
35.405	34581.1		35.405	-945.212		35.405	-37375.1
35.4248	34577.4		35.4248	-942.624		35.4248	-37351.1
35.4445	34591.2		35.4445	-932.271		35.4445	-37393.1
35.4642	34584.9		35.4642	-958.153		35.4642	-37414.1
35.4839	34588.6		35.4839	-991.8		35.4839	-37406.1
35.5036	34618.7		35.5036	-981.447		35.5036	-37414.1
35.5233	34612.4		35.5233	-1048.74		35.5233	-37433.1
35.543	34624.9		35.543	-1064.27		35.543	-37425.1
35.5628	34624.9		35.5628	-976.271		35.5628	-37402.1
35.5825	34668.7		35.5825	-1009.92		35.5825	-37420.1
35.6022	34667.5		35.6022	-1007.33		35.6022	-37397.1
35.6219	34691.2		35.6219	-1007.33		35.6219	-37391.1
35.6416	34715		35.6416	-1009.92		35.6416	-37382.1
35.6613	34736.3		35.6613	-1007.33		35.6613	-37378.1
35.681	34752.5		35.681	-1038.39		35.681	-37351.1
35.7008	34788.8		35.7008	-919.329		35.7008	-37349.1
35.7205	34703.7		35.7205	-984.036		35.7205	-37350.1
35.7402	34730		35.7402	-958.153		35.7402	-37346.1
35.7599	34718.8		35.7599	-937.447		35.7599	-37331.1
35.7796	34735		35.7796	-958.153		35.7796	-37344.1
35.7993	34693.7		35.7993	-914.153		35.7993	-37319.1
35.819	34671.2		35.819	-914.153		35.819	-37282.1
35.8388	34682.5		35.8388	-890.858		35.8388	-37328.1
35.8585	34648.7		35.8585	-963.33		35.8585	-37339.1
35.8782	34673.7		35.8782	-875.329		35.8782	-37348.1
35.8979	34686.2		35.8979	-862.388		35.8979	-37356.1
35.9176	34731.3		35.9176	-864.976		35.9176	-37380.1
35.9373	34737.5		35.9373	-937.447		35.9373	-37404.1
35.957	34821.3		35.957	-898.623		35.957	-37360.1
35.9768	34851.4		35.9768	-893.447		35.9768	-37373.1
35.9965	34807.6		35.9965	-875.329		35.9965	-37377.1
36.0162	34817.6		36.0162	-888.27		36.0162	-37330.1
36.0359	34886.4		36.0359	-906.388		36.0359	-37316.1
36.0556	34887.6		36.0556	-929.682		36.0556	-37314.1
36.0753	34865.1		36.0753	-805.446		36.0753	-37240.1
36.095	34873.9		36.095	-831.329		36.095	-37246.1
36.1148	34826.3		36.1148	-725.21		36.1148	-37230.1
36.1345	34773.8		36.1345	-797.681		36.1345	-37202.1
36.1542	34748.8		36.1542	-797.681		36.1542	-37203.1
36.1739	34718.8		36.1739	-740.74		36.1739	-37203.1
36.1936	34695		36.1936	-668.269		36.1936	-37211.1
36.2133	34693.7		36.2133	-779.564		36.2133	-37271.1
36.233	34663.7		36.233	-831.329		36.233	-37296.1
36.2528	34618.7		36.2528	-813.211		36.2528	-37311.1
36.2725	34614.9		36.2725	-864.976		36.2725	-37326.1
36.2922	34614.9		36.2922	-841.682		36.2922	-37335.1
36.3119	34586.1		36.3119	-849.446		36.3119	-37365.1
36.3316	34563.6		36.3316	-986.624		36.3316	-37400.1
36.3513	34562.4		36.3513	-1004.74		36.3513	-37404.1
36.371	34587.4		36.371	-958.153		36.371	-37413.1
36.3908	34551.1		36.3908	-1072.04		36.3908	-37398.1
36.4105	34566.1		36.4105	-1061.68		36.4105	-37455.1
36.4302	34559.9		36.4302	-1040.98		36.4302	-37398.1
36.4499	34562.4		36.4499	-1046.15		36.4499	-37416.1
36.4696	34596.2		36.4696	-1048.74		36.4696	-37423.1
36.4893	34572.4		36.4893	-1087.57		36.4893	-37438.1
36.509	34573.6		36.509	-1015.09		36.509	-37418.1
36.5288	34598.7		36.5288	-1035.8		36.5288	-37416.1
36.5485	34556.1		36.5485	-1025.45		36.5485	-37432.1
36.5682	34597.4		36.5682	-1121.21		36.5682	-37419.1
36.5879	34584.9		36.5879	-1043.57		36.5879	-37394.1
36.6076	34592.4		36.6076	-1118.62		36.6076	-37421.1
36.6273	34582.4		36.6273	-1015.09		36.6273	-37431.1
36.647	34606.2		36.647	-1035.8		36.647	-37442.1
36.6668	34609.9		36.6668	-1090.15		36.6668	-37456.1
36.6865	34618.7		36.6865	-1053.92		36.6865	-37424.1
36.7062	34607.4		36.7062	-1022.86		36.7062	-37432.1
36.7259	34586.1		36.7259	-1046.15		36.7259	-37426.1
36.7456	34578.6		36.7456	-1061.68		36.7456	-37420.1
36.7653	34591.2		36.7653	-1069.45		36.7653	-37405.1
36.785	34599.9		36.785	-1053.92		36.785	-37428.1
36.8048	34577.4		36.8048	-1095.33		36.8048	-37428.1
36.8245	34573.6		36.8245	-1002.15		36.8245	-37396.1
36.8442	34578.6		36.8442	-1004.74		36.8442	-37411.1
36.8639	34637.4		36.8639	-1053.92		36.8639	-37420.1
36.8836	34576.1		36.8836	-1074.62		36.8836	-37418.1
36.9033	34639.9		36.9033	-1053.92		36.9033	-37435.1
36.923	34642.4		36.923	-1038.39		36.923	-37419.1
36.9428	34681.2		36.9428	-1033.21		36.9428	-37429.1
36.9625	34733.8		36.9625	-1017.68		36.9625	-37388.1
36.9822	34743.8		36.9822	-1079.8		36.9822	-37409.1
37.0019	34741.3		37.0019	-1020.27		37.0019	-37376.1
37.0216	34822.6		37.0216	-1033.21		37.0216	-37407.1
37.0413	34851.4		37.0413	-973.683		37.0413	-37392.1
37.061	34862.6		37.061	-921.918		37.061	-37360.1
37.0808	34935.2		37.0808	-844.27		37.0808	-37354.1
37.1005	34970.2		37.1005	-942.624		37.1005	-37300.1
37.1202	34974		37.1202	-872.741		37.1202	-37271.1
37.1399	34937.7		37.1399	-914.153		37.1399	-37237.1
37.1596	34878.9		37.1596	-947.8		37.1596	-37261.1
37.1793	34882.6		37.1793	-836.505		37.1793	-37247.1
37.199	34823.8		37.199	-704.504		37.199	-37227.1
37.2188	34801.3		37.2188	-735.563		37.2188	-37218.1
37.2385	34737.5		37.2385	-795.093		37.2385	-37242.1
37.2582	34700		37.2582	-769.211		37.2582	-37253.1
37.2779	34687.5		37.2779	-787.328		37.2779	-37222.1
37.2976	34651.2		37.2976	-818.387		37.2976	-37310.1
37.3173	34660		37.3173	-828.74		37.3173	-37286.1
37.3371	34614.9		37.3371	-805.446		37.3371	-37355.1
37.3568	34636.2		37.3568	-844.27		37.3568	-37374.1
37.3765	34633.7		37.3765	-854.623		37.3765	-37349.1
37.3962	34623.7		37.3962	-877.917		37.3962	-37357.1
37.4159	34627.4		37.4159	-908.976		37.4159	-37368.1
37.4356	34658.7		37.4356	-965.918		37.4356	-37420.1
37.4553	34644.9		37.4553	-950.388		37.4553	-37402.1
37.4751	34658.7		37.4751	-1007.33		37.4751	-37407.1
37.4948	34680		37.4948	-1046.15		37.4948	-37417.1
37.5145	34676.2		37.5145	-1004.74		37.5145	-37399.1
37.5342	34705		37.5342	-1069.45		37.5342	-37398.1
37.5539	34683.7		37.5539	-1002.15		37.5539	-37408.1
37.5736	34738.8		37.5736	-968.506		37.5736	-37361.1
37.5933	34743.8		37.5933	-965.918		37.5933	-37366.1
37.6131	34751.3		37.6131	-960.741		37.6131	-37331.1
37.6328	34700		37.6328	-976.271		37.6328	-37357.1
37.6525	34690		37.6525	-934.859		37.6525	-37324.1
37.6722	34670		37.6722	-906.388		37.6722	-37332.1
37.6919	34632.4		37.6919	-867.564		37.6919	-37282.1
37.7116	34642.4		37.7116	-854.623		37.7116	-37327.1
37.7313	34639.9		37.7313	-862.388		37.7313	-37348.1
37.7511	34633.7		37.7511	-836.505		37.7511	-37330.1
37.7708	34642.4		37.7708	-906.388		37.7708	-37376.1
37.7905	34619.9		37.7905	-875.329		37.7905	-37351.1
37.8102	34629.9		37.8102	-932.271		37.8102	-37382.1
37.8299	34599.9		37.8299	-883.094		37.8299	-37381.1
37.8496	34668.7		37.8496	-859.799		37.8496	-37428.1
37.8693	34673.7		37.8693	-867.564		37.8693	-37405.1
37.8891	34660		37.8891	-846.858		37.8891	-37384.1
37.9088	34655		37.9088	-937.447		37.9088	-37419.1
37.9285	34657.5		37.9285	-976.271		37.9285	-37390.1
37.9482	34671.2		37.9482	-984.036		37.9482	-37370.1
37.9679	34670		37.9679	-898.623		37.9679	-37336.1
37.9876	34655		37.9876	-981.447		37.9876	-37355.1
38.0073	34651.2		38.0073	-973.683		38.0073	-37331.1
38.0271	34655		38.0271	-934.859		38.0271	-37350.1
38.0468	34586.1		38.0468	-929.682		38.0468	-37336.1
38.0665	34582.4		38.0665	-841.682		38.0665	-37373.1
38.0862	34581.1		38.0862	-875.329		38.0862	-37344.1
38.1059	34568.6		38.1059	-952.977		38.1059	-37333.1
38.1256	34596.2		38.1256	-934.859		38.1256	-37374.1
38.1453	34543.6		38.1453	-950.388		38.1453	-37398.1
38.1651	34564.9		38.1651	-958.153		38.1651	-37391.1
38.1848	34513.6		38.1848	-1028.04		38.1848	-37400.1
38.2045	34548.6		38.2045	-1025.45		38.2045	-37420.1
38.2242	34568.6		38.2242	-1028.04		38.2242	-37440.1
38.2439	34591.2		38.2439	-1004.74		38.2439	-37453.1
38.2636	34557.4		38.2636	-1025.45		38.2636	-37459.1
38.2833	34539.9		38.2833	-1092.74		38.2833	-37459.1
38.3031	34541.1		38.3031	-1090.15		38.3031	-37447.1
38.3228	34544.9		38.3228	-1079.8		38.3228	-37472.1
38.3425	34531.1		38.3425	-1087.57		38.3425	-37463.1
38.3622	34532.4		38.3622	-1162.63		38.3622	-37454.1
38.3819	34536.1		38.3819	-1061.68		38.3819	-37454.1
38.4016	34514.8		38.4016	-1090.15		38.4016	-37451.1
38.4213	34537.4		38.4213	-1136.74		38.4213	-37478.1
38.4411	34542.4		38.4411	-1121.21		38.4411	-37455.1
38.4608	34524.8		38.4608	-1152.27		38.4608	-37473.1
38.4805	34539.9		38.4805	-1152.27		38.4805	-37491.1
38.5002	34539.9		38.5002	-1113.45		38.5002	-37470.1
38.5199	34523.6		38.5199	-1100.51		38.5199	-37456.1
38.5396	34538.6		38.5396	-1110.86		38.5396	-37466.1
38.5593	34526.1		38.5593	-1152.27		38.5593	-37454.1
38.5791	34547.4		38.5791	-1097.92		38.5791	-37440.1
38.5988	34541.1		38.5988	-1103.1		38.5988	-37466.1
38.6185	34523.6		38.6185	-1121.21		38.6185	-37454.1
38.6382	34572.4		38.6382	-1100.51		38.6382	-37462.1
38.6579	34531.1		38.6579	-1074.62		38.6579	-37464.1
38.6776	34568.6		38.6776	-1131.57		38.6776	-37466.1
38.6973	34592.4		38.6973	-1131.57		38.6973	-37446.1
38.7171	34614.9		38.7171	-1167.8		38.7171	-37454.1
38.7368	34613.7		38.7368	-1105.68		38.7368	-37460.1
38.7565	34606.2		38.7565	-1147.1		38.7565	-37462.1
38.7762	34663.7		38.7762	-1108.27		38.7762	-37456.1
38.7959	34607.4		38.7959	-1105.68		38.7959	-37458.1
38.8156	34636.2		38.8156	-1043.57		38.8156	-37454.1
38.8353	34639.9		38.8353	-1121.21		38.8353	-37436.1
38.8551	34639.9		38.8551	-1139.33		38.8551	-37449.1
38.8748	34614.9		38.8748	-1165.21		38.8748	-37457.1
38.8945	34624.9		38.8945	-1051.33		38.8945	-37455.1
38.9142	34619.9		38.9142	-1113.45		38.9142	-37400.1
38.9339	34607.4		38.9339	-1103.1		38.9339	-37441.1
38.9536	34566.1		38.9536	-1113.45		38.9536	-37436.1
38.9733	34568.6		38.9733	-1103.1		38.9733	-37456.1
38.9931	34561.1		38.9931	-1134.15		38.9931	-37438.1
39.0128	34541.1		39.0128	-1066.86		39.0128	-37464.1
39.0325	34536.1		39.0325	-1095.33		39.0325	-37447.1
39.0522	34543.6		39.0522	-1028.04		39.0522	-37489.1
39.0719	34548.6		39.0719	-1064.27		39.0719	-37478.1
39.0916	34532.4		39.0916	-1090.15		39.0916	-37440.1
39.1113	34529.9		39.1113	-1139.33		39.1113	-37457.1
39.1311	34556.1		39.1311	-1116.04		39.1311	-37465.1
39.1508	34533.6		39.1508	-1128.98		39.1508	-37454.1
39.1705	34517.3		39.1705	-1167.8		39.1705	-37473.1
39.1902	34507.3		39.1902	-1147.1		39.1902	-37454.1
39.2099	34527.3		39.2099	-1136.74		39.2099	-37460.1
39.2296	34547.4		39.2296	-1165.21		39.2296	-37469.1
39.2493	34519.8		39.2493	-1139.33		39.2493	-37479.1
39.2691	34521.1		39.2691	-1134.15		39.2691	-37481.1
39.2888	34503.6		39.2888	-1141.92		39.2888	-37476.1
39.3085	34521.1		39.3085	-1136.74		39.3085	-37474.1
39.3282	34508.6		39.3282	-1172.98		39.3282	-37494.1
39.3479	34516.1		39.3479	-1118.62		39.3479	-37484.1
39.3676	34522.3		39.3676	-1079.8		39.3676	-37469.1
39.3873	34518.6		39.3873	-1191.1		39.3873	-37485.1
39.4071	34517.3		39.4071	-1141.92		39.4071	-37477.1
39.4268	34529.9		39.4268	-1121.21		39.4268	-37482.1
39.4465	34518.6		39.4465	-1095.33		39.4465	-37484.1
39.4662	34514.8		39.4662	-1183.33		39.4662	-37474.1
39.4859	34523.6		39.4859	-1172.98		39.4859	-37502.1
39.5056	34516.1		39.5056	-1141.92		39.5056	-37455.1
39.5253	34524.8		39.5253	-1157.45		39.5253	-37481.1
39.5451	34493.6		39.5451	-1193.68		39.5451	-37472.1
39.5648	34526.1		39.5648	-1196.27		39.5648	-37489.1
39.5845	34536.1		39.5845	-1149.68		39.5845	-37479.1
39.6042	34534.9		39.6042	-1103.1		39.6042	-37498.1
39.6239	34513.6		39.6239	-1188.51		39.6239	-37498.1
39.6436	34534.9		39.6436	-1134.15		39.6436	-37479.1
39.6633	34523.6		39.6633	-1077.21		39.6633	-37476.1
39.6831	34537.4		39.6831	-1082.39		39.6831	-37480.1
39.7028	34519.8		39.7028	-1157.45		39.7028	-37464.1
39.7225	34513.6		39.7225	-1126.39		39.7225	-37482.1
39.7422	34532.4		39.7422	-1157.45		39.7422	-37471.1
39.7619	34549.9		39.7619	-1160.04		39.7619	-37491.1
39.7816	34519.8		39.7816	-1198.86		39.7816	-37463.1
39.8014	34558.6		39.8014	-1105.68		39.8014	-37449.1
39.8211	34516.1		39.8211	-1141.92		39.8211	-37437.1
39.8408	34527.3		39.8408	-1167.8		39.8408	-37470.1
39.8605	34538.6		39.8605	-1128.98		39.8605	-37443.1
39.8802	34514.8		39.8802	-1090.15		39.8802	-37476.1
39.8999	34533.6		39.8999	-1113.45		39.8999	-37435.1
39.9196	34527.3		39.9196	-1118.62		39.9196	-37471.1
39.9394	34519.8		39.9394	-1128.98		39.9394	-37461.1
39.9591	34489.8		39.9591	-1116.04		39.9591	-37484.1
39.9788	34514.8		39.9788	-1046.15		39.9788	-37472.1
39.9985	34541.1		39.9985	-1170.39		39.9985	-37477.1
40.0182	34523.6		40.0182	-1118.62		40.0182	-37485.1
40.0379	34522.3		40.0379	-1110.86		40.0379	-37475.1
40.0576	34521.1		40.0576	-1139.33		40.0576	-37483.1
40.0774	34546.1		40.0774	-1116.04		40.0774	-37476.1
40.0971	34511.1		40.0971	-1141.92		40.0971	-37486.1
40.1168	34519.8		40.1168	-1157.45		40.1168	-37489.1
40.1365	34554.9		40.1365	-1160.04		40.1365	-37482.1
40.1562	34519.8		40.1562	-1222.15		40.1562	-37482.1
40.1759	34512.3		40.1759	-1183.33		40.1759	-37478.1
40.1956	34524.8		40.1956	-1191.1		40.1956	-37497.1
40.2154	34499.8		40.2154	-1170.39		40.2154	-37475.1
40.2351	34524.8		40.2351	-1141.92		40.2351	-37478.1
40.2548	34538.6		40.2548	-1136.74		40.2548	-37487.1
40.2745	34576.1		40.2745	-1152.27		40.2745	-37467.1
40.2942	34532.4		40.2942	-1128.98		40.2942	-37463.1
40.3139	34534.9		40.3139	-1116.04		40.3139	-37462.1
40.3336	34529.9		40.3336	-1100.51		40.3336	-37440.1
40.3534	34517.3		40.3534	-1118.62		40.3534	-37447.1
40.3731	34521.1		40.3731	-1103.1		40.3731	-37443.1
40.3928	34511.1		40.3928	-1059.09		40.3928	-37430.1
40.4125	34558.6		40.4125	-1092.74		40.4125	-37478.1
40.4322	34516.1		40.4322	-1108.27		40.4322	-37437.1
40.4519	34538.6		40.4519	-1108.27		40.4519	-37453.1
40.4716	34516.1		40.4716	-1079.8		40.4716	-37461.1
40.4914	34518.6		40.4914	-1123.8		40.4914	-37472.1
40.5111	34559.9		40.5111	-1113.45		40.5111	-37463.1
40.5308	34538.6		40.5308	-1087.57		40.5308	-37451.1
40.5505	34568.6		40.5505	-1090.15		40.5505	-37469.1
40.5702	34583.6		40.5702	-1059.09		40.5702	-37465.1
40.5899	34547.4		40.5899	-1038.39		40.5899	-37457.1
40.6096	34543.6		40.6096	-1066.86		40.6096	-37483.1
40.6294	34558.6		40.6294	-1087.57		40.6294	-37466.1
40.6491	34564.9		40.6491	-1116.04		40.6491	-37430.1
40.6688	34557.4		40.6688	-1074.62		40.6688	-37460.1
40.6885	34561.1		40.6885	-1103.1		40.6885	-37418.1
40.7082	34549.9		40.7082	-1105.68		40.7082	-37460.1
40.7279	34527.3		40.7279	-1038.39		40.7279	-37443.1
40.7476	34549.9		40.7476	-1046.15		40.7476	-37442.1
40.7674	34532.4		40.7674	-1056.51		40.7674	-37458.1
40.7871	34522.3		40.7871	-1048.74		40.7871	-37452.1
40.8068	34528.6		40.8068	-1038.39		40.8068	-37424.1
40.8265	34527.3		40.8265	-1043.57		40.8265	-37442.1
40.8462	34523.6		40.8462	-1121.21		40.8462	-37433.1
40.8659	34531.1		40.8659	-1141.92		40.8659	-37450.1
40.8856	34557.4		40.8856	-1046.15		40.8856	-37448.1
40.9054	34527.3		40.9054	-1092.74		40.9054	-37451.1
40.9251	34577.4		40.9251	-1128.98		40.9251	-37469.1
40.9448	34567.4		40.9448	-1121.21		40.9448	-37465.1
40.9645	34542.4		40.9645	-1131.57		40.9645	-37439.1
40.9842	34548.6		40.9842	-1123.8		40.9842	-37460.1
41.0039	34542.4		41.0039	-1051.33		41.0039	-37463.1
41.0236	34573.6		41.0236	-1139.33		41.0236	-37463.1
41.0434	34611.2		41.0434	-1121.21		41.0434	-37476.1
41.0631	34587.4		41.0631	-1079.8		41.0631	-37459.1
41.0828	34656.2		41.0828	-1157.45		41.0828	-37449.1
41.1025	34668.7		41.1025	-1097.92		41.1025	-37425.1
41.1222	34688.7		41.1222	-1059.09		41.1222	-37450.1
41.1419	34638.7		41.1419	-1118.62		41.1419	-37446.1
41.1616	34643.7		41.1616	-1105.68		41.1616	-37409.1
41.1814	34670		41.1814	-1056.51		41.1814	-37433.1
41.2011	34677.5		41.2011	-1064.27		41.2011	-37396.1
41.2208	34632.4		41.2208	-1030.62		41.2208	-37391.1
41.2405	34623.7		41.2405	-1035.8		41.2405	-37393.1
41.2602	34602.4		41.2602	-986.624		41.2602	-37389.1
41.2799	34639.9		41.2799	-1066.86		41.2799	-37389.1
41.2996	34607.4		41.2996	-921.918		41.2996	-37390.1
41.3194	34592.4		41.3194	-971.094		41.3194	-37388.1
41.3391	34618.7		41.3391	-1020.27		41.3391	-37412.1
41.3588	34624.9		41.3588	-965.918		41.3588	-37428.1
41.3785	34627.4		41.3785	-1012.51		41.3785	-37442.1
41.3982	34631.2		41.3982	-1053.92		41.3982	-37421.1
41.4179	34661.2		41.4179	-1025.45		41.4179	-37429.1
41.4376	34668.7		41.4376	-1038.39		41.4376	-37427.1
41.4574	34651.2		41.4574	-996.977		41.4574	-37433.1
41.4771	34696.2		41.4771	-1059.09		41.4771	-37411.1
41.4968	34691.2		41.4968	-1040.98		41.4968	-37425.1
41.5165	34696.2		41.5165	-1015.09		41.5165	-37402.1
41.5362	34702.5		41.5362	-1064.27		41.5362	-37396.1
41.5559	34738.8		41.5559	-942.624		41.5559	-37400.1
41.5756	34697.5		41.5756	-1007.33		41.5756	-37357.1
41.5954	34688.7		41.5954	-1017.68		41.5954	-37379.1
41.6151	34647.4		41.6151	-890.858		41.6151	-37356.1
41.6348	34646.2		41.6348	-1002.15		41.6348	-37335.1
41.6545	34661.2		41.6545	-984.036		41.6545	-37379.1
41.6742	34632.4		41.6742	-963.33		41.6742	-37367.1
41.6939	34634.9		41.6939	-940.035		41.6939	-37357.1
41.7136	34589.9		41.7136	-986.624		41.7136	-37333.1
41.7334	34554.9		41.7334	-945.212		41.7334	-37360.1
41.7531	34547.4		41.7531	-1053.92		41.7531	-37376.1
41.7728	34556.1		41.7728	-1038.39		41.7728	-37393.1
41.7925	34526.1		41.7925	-1030.62		41.7925	-37420.1
41.8122	34558.6		41.8122	-1017.68		41.8122	-37423.1
41.8319	34554.9		41.8319	-1064.27		41.8319	-37477.1
41.8516	34546.1		41.8516	-1077.21		41.8516	-37440.1
41.8714	34517.3		41.8714	-1074.62		41.8714	-37463.1
41.8911	34526.1		41.8911	-1152.27		41.8911	-37460.1
41.9108	34556.1		41.9108	-1128.98		41.9108	-37474.1
41.9305	34498.6		41.9305	-1121.21		41.9305	-37454.1
41.9502	34476.1		41.9502	-1185.92		41.9502	-37489.1
41.9699	34522.3		41.9699	-1123.8		41.9699	-37499.1
41.9896	34537.4		41.9896	-1113.45		41.9896	-37493.1
42.0094	34538.6		42.0094	-1160.04		42.0094	-37479.1
42.0291	34507.3		42.0291	-1121.21		42.0291	-37489.1
42.0488	34517.3		42.0488	-1154.86		42.0488	-37489.1
42.0685	34499.8		42.0685	-1160.04		42.0685	-37470.1
42.0882	34513.6		42.0882	-1172.98		42.0882	-37471.1
42.1079	34506.1		42.1079	-1134.15		42.1079	-37488.1
42.1276	34511.1		42.1276	-1110.86		42.1276	-37496.1
42.1474	34517.3		42.1474	-1167.8		42.1474	-37489.1
42.1671	34528.6		42.1671	-1209.21		42.1671	-37496.1
42.1868	34549.9		42.1868	-1160.04		42.1868	-37477.1
42.2065	34559.9		42.2065	-1136.74		42.2065	-37467.1
42.2262	34538.6		42.2262	-1128.98		42.2262	-37480.1
42.2459	34563.6		42.2459	-1170.39		42.2459	-37482.1
42.2657	34549.9		42.2657	-1074.62		42.2657	-37478.1
42.2854	34597.4		42.2854	-1110.86		42.2854	-37476.1
42.3051	34531.1		42.3051	-1131.57		42.3051	-37454.1
42.3248	34572.4		42.3248	-1110.86		42.3248	-37458.1
42.3445	34561.1		42.3445	-1084.98		42.3445	-37456.1
42.3642	34567.4		42.3642	-1097.92		42.3642	-37461.1
42.3839	34557.4		42.3839	-1074.62		42.3839	-37478.1
42.4037	34573.6		42.4037	-1072.04		42.4037	-37435.1
42.4234	34554.9		42.4234	-1064.27		42.4234	-37452.1
42.4431	34554.9		42.4431	-1100.51		42.4431	-37460.1
42.4628	34566.1		42.4628	-1110.86		42.4628	-37442.1
42.4825	34574.9		42.4825	-1064.27		42.4825	-37451.1
42.5022	34539.9		42.5022	-1048.74		42.5022	-37456.1
42.5219	34553.6		42.5219	-1069.45		42.5219	-37454.1
42.5417	34552.4		42.5417	-1113.45		42.5417	-37470.1
42.5614	34558.6		42.5614	-1079.8		42.5614	-37477.1
42.5811	34528.6		42.5811	-1108.27		42.5811	-37436.1
42.6008	34517.3		42.6008	-1113.45		42.6008	-37445.1
42.6205	34514.8		42.6205	-1147.1		42.6205	-37474.1
42.6402	34526.1		42.6402	-1149.68		42.6402	-37483.1
42.6599	34519.8		42.6599	-1092.74		42.6599	-37484.1
42.6797	34522.3		42.6797	-1172.98		42.6797	-37481.1
42.6994	34534.9		42.6994	-1152.27		42.6994	-37487.1
42.7191	34543.6		42.7191	-1084.98		42.7191	-37474.1
42.7388	34544.9		42.7388	-1188.51		42.7388	-37502.1
42.7585	34517.3		42.7585	-1069.45		42.7585	-37478.1
42.7782	34568.6		42.7782	-1136.74		42.7782	-37489.1
42.7979	34578.6		42.7979	-1175.57		42.7979	-37501.1
42.8177	34578.6		42.8177	-1162.63		42.8177	-37490.1
42.8374	34592.4		42.8374	-1165.21		42.8374	-37492.1
42.8571	34589.9		42.8571	-1170.39		42.8571	-37458.1
42.8768	34578.6		42.8768	-1144.51		42.8768	-37444.1
42.8965	34538.6		42.8965	-1147.1		42.8965	-37467.1
42.9162	34538.6		42.9162	-1136.74		42.9162	-37451.1
42.9359	34552.4		42.9359	-1061.68		42.9359	-37459.1
42.9557	34527.3		42.9557	-1077.21		42.9557	-37462.1
42.9754	34563.6		42.9754	-1141.92		42.9754	-37424.1
42.9951	34533.6		42.9951	-1113.45		42.9951	-37474.1
43.0148	34502.3		43.0148	-1095.33		43.0148	-37496.1
43.0345	34546.1		43.0345	-1100.51		43.0345	-37444.1
43.0542	34524.8		43.0542	-1131.57		43.0542	-37466.1
43.0739	34523.6		43.0739	-1180.74		43.0739	-37484.1
43.0937	34514.8		43.0937	-1123.8		43.0937	-37485.1
43.1134	34536.1		43.1134	-1079.8		43.1134	-37463.1
43.1331	34513.6		43.1331	-1139.33		43.1331	-37473.1
43.1528	34513.6		43.1528	-1167.8		43.1528	-37478.1
43.1725	34528.6		43.1725	-1175.57		43.1725	-37471.1
43.1922	34512.3		43.1922	-1160.04		43.1922	-37468.1
43.2119	34537.4		43.2119	-1121.21		43.2119	-37469.1
43.2317	34503.6		43.2317	-1110.86		43.2317	-37472.1
43.2514	34497.3		43.2514	-1180.74		43.2514	-37474.1
43.2711	34522.3		43.2711	-1126.39		43.2711	-37483.1
43.2908	34499.8		43.2908	-1136.74		43.2908	-37470.1
43.3105	34509.8		43.3105	-1141.92		43.3105	-37470.1
43.3302	34514.8		43.3302	-1108.27		43.3302	-37486.1
43.3499	34502.3		43.3499	-1198.86		43.3499	-37489.1
[truncated: 337 more rows]

## Sheet: Figure 2b
Cl 2p XPS results of MFU-Zn-X (X = Cl, OH and SCN)
MFU-Zn-Cl			MFU-Zn-OH			MFU-Zn-SCN
Bingding energy (eV)	Intensity (a.u.)		Bingding energy (eV)	Intensity (a.u.)		Bingding energy (eV)	Intensity (a.u.)
209.884	345.6		209.883	298.81		210.162	301.256
209.784	352.3		209.783	302.31		210.062	297.663
209.684	349.5		209.683	303.764		209.962	304.256
209.584	342.3		209.583	309.446		209.862	299.663
209.484	340		209.483	307.901		209.762	305.848
209.384	349.1		209.383	311.855		209.662	302.848
209.284	342		209.283	307.083		209.562	301.478
209.184	334.8		209.183	301.855		209.462	306.034
209.084	341.9		209.083	306.037		209.362	302.848
208.984	348.6		208.983	305.901		209.262	302.885
208.884	352.7		208.883	301.764		209.162	303.33
208.784	342.2		208.783	308.083		209.062	301.478
208.684	335.1		208.683	309.037		208.962	304.478
208.584	339.6		208.583	303.037		208.862	302.997
208.484	330.8		208.483	306.583		208.762	299.293
208.384	338.6		208.383	311.401		208.662	303.626
208.284	349.5		208.283	301.128		208.562	304.145
208.184	343.8		208.183	302.264		208.462	307.515
208.084	335.5		208.083	305.446		208.362	306.663
207.984	334.7		207.983	308.946		208.262	300.7
207.884	332.1		207.883	307.537		208.162	303.071
207.784	343.3		207.783	304.81		208.062	305.293
207.684	340.3		207.683	303.355		207.962	300.293
207.584	339.9		207.583	309.901		207.862	297.774
207.484	340.6		207.483	315.537		207.762	302.404
207.384	337.1		207.383	307.583		207.662	300.145
207.284	339.5		207.283	306.446		207.562	305.33
207.184	339.9		207.183	312.31		207.462	302.182
207.084	336.6		207.083	307.537		207.362	304.923
206.984	339.2		206.983	306.946		207.262	304.923
206.884	344.1		206.883	305.219		207.162	305.071
206.784	343.9		206.783	301.219		207.062	302.034
206.684	340.7		206.683	304.083		206.962	301.034
206.584	341.2		206.583	307.128		206.862	302.367
206.484	347		206.483	306.037		206.762	305.478
206.384	341.9		206.383	307.446		206.662	306.7
206.284	343.9		206.283	309.401		206.562	300.219
206.184	339		206.183	303.31		206.462	305.737
206.084	342.5		206.083	308.219		206.362	307.848
205.984	343.7		205.983	306.855		206.262	308.626
205.884	339.2		205.883	310.31		206.162	304.145
205.784	332.3		205.783	308.992		206.062	300.478
205.684	346.8		205.683	303.992		205.962	302.478
205.584	334.6		205.583	301.674		205.862	299.811
205.484	343.6		205.483	302.219		205.762	303.663
205.384	341.9		205.383	303.446		205.662	301.552
205.284	338.1		205.283	312.219		205.562	305.071
205.184	330.1		205.183	302.674		205.462	298.7
205.084	337.7		205.083	309.992		205.362	304.145
204.984	340.6		204.983	304.037		205.262	302.071
204.884	328.5		204.883	307.946		205.162	303.182
204.784	338.7		204.783	306.219		205.062	304.108
204.684	342.1		204.683	304.628		204.962	307.923
204.584	339.8		204.583	304.537		204.862	302.885
204.484	335.7		204.483	301.855		204.762	305.256
204.384	329.7		204.383	307.355		204.662	303.811
204.284	322.7		204.283	305.446		204.562	307.589
204.184	334.1		204.183	309.764		204.462	302.96
204.084	335.7		204.083	314.674		204.362	305.071
203.984	333.1		203.983	307.81		204.262	300.478
203.884	331.4		203.883	308.219		204.162	302.997
203.784	331.1		203.783	306.401		204.062	302.404
203.684	341.3		203.683	308.492		203.962	305.256
203.584	327.2		203.583	309.492		203.862	303.256
203.484	343.1		203.483	303.583		203.762	307.071
203.384	334.4		203.383	300.355		203.662	300.182
203.284	331.3		203.283	307.128		203.562	305.108
203.184	333		203.183	308.492		203.462	302.923
203.084	334.9		203.083	308.31		203.362	304.367
202.984	326.7		202.983	309.537		203.262	304.145
202.884	326.4		202.883	299.901		203.162	302.774
202.784	331.8		202.783	304.31		203.062	307.552
202.684	335.9		202.683	306.355		202.962	310.515
202.584	329.3		202.583	305.901		202.862	307.145
202.484	325.6		202.483	304.31		202.762	305.997
202.384	322.5		202.383	303.264		202.662	302.071
202.284	321.9		202.283	302.537		202.562	309.071
202.184	327.4		202.183	307.537		202.462	306.663
202.084	332		202.083	303.264		202.362	311.848
201.984	340.2		201.983	307.674		202.262	311.552
201.884	336.6		201.883	301.764		202.162	310.034
201.784	334.8		201.783	310.355		202.062	300.478
201.684	337.4		201.683	310.719		201.962	303.33
201.584	352.3		201.583	313.537		201.862	304.034
201.484	351.2		201.483	309.946		201.762	310.626
201.384	350.3		201.383	311.901		201.662	310.923
201.284	351.4		201.283	315.355		201.562	309.997
201.184	369.4		201.183	311.674		201.462	305.885
201.084	385		201.083	311.537		201.362	307.923
200.984	406.8		200.983	318.31		201.262	307.848
200.884	418.6		200.883	311.946		201.162	306.7
200.784	442.4		200.783	316.355		201.062	308.367
200.684	469		200.683	319.219		200.962	314.552
200.584	504.1		200.583	322.901		200.862	313.589
200.484	543.1		200.483	326.946		200.762	319.997
200.384	565.5		200.383	324.037		200.662	317.478
200.284	597.9		200.283	330.128		200.562	324.774
200.184	627.3		200.183	325.264		200.462	323.626
200.084	640.5		200.083	328.855		200.362	325.737
199.984	669.7		199.983	331.219		200.262	321.367
199.884	679.3		199.883	338.81		200.162	324.108
199.784	702.6		199.783	338.219		200.062	332.478
199.684	722.6		199.683	341.128		199.962	329.589
199.584	734.1		199.583	348.083		199.862	338.774
199.484	757.3		199.483	344.401		199.762	344.256
199.384	768.5		199.383	344.992		199.662	344.367
199.284	799.9		199.283	345.037		199.562	344.885
199.184	828.4		199.183	343.355		199.462	346.182
199.084	859		199.083	342.855		199.362	341.811
198.984	868.2		198.983	348.083		199.262	347.96
198.884	892.6		198.883	350.901		199.162	345.182
198.784	927.8		198.783	349.128		199.062	344.626
198.684	938.5		198.683	346.355		198.962	344.626
198.584	966.3		198.583	350.128		198.862	343.811
198.484	988.4		198.483	353.674		198.762	347.404
198.384	979.1		198.383	355.128		198.662	353.108
198.284	984.9		198.283	360.31		198.562	349.145
198.184	986.1		198.183	354.355		198.462	347.182
198.084	982.5		198.083	362.764		198.362	353.811
197.984	971.9		197.983	360.537		198.262	353.256
197.884	964.6		197.883	358.901		198.162	356.923
197.784	931.9		197.783	357.628		198.062	352.997
197.684	885.9		197.683	359.355		197.962	356.96
197.584	856.9		197.583	354.31		197.862	349.034
197.484	806.2		197.483	353.128		197.762	352.034
197.384	748.6		197.383	345.946		197.662	350.404
197.284	695.6		197.283	340.628		197.562	345.367
197.184	633.6		197.183	337.31		197.462	340.293
197.084	582.2		197.083	328.719		197.362	335.811
196.984	526.5		196.983	322.901		197.262	330.997
196.884	473.5		196.883	322.31		197.162	326.071
196.784	427.8		196.783	322.764		197.062	318.811
196.684	390.8		196.683	318.537		196.962	317.515
196.584	367.2		196.583	312.946		196.862	320.145
196.484	354.2		196.483	315.946		196.762	315.7
196.384	343.9		196.383	317.719		196.662	315.848
196.284	336.6		196.283	308.855		196.562	307.552
196.184	317		196.183	311.128		196.462	308.404
196.084	317.8		196.083	313.537		196.362	304.589
195.984	313.6		195.983	304.719		196.262	309.552
195.884	304.6		195.883	312.446		196.162	310.811
195.784	314.7		195.783	311.946		196.062	306.923
195.684	307.6		195.683	307.083		195.962	309.737
195.584	313		195.583	312.583		195.862	304.885
195.484	306.5		195.483	309.219		195.762	306.923
195.384	299.4		195.383	308.264		195.662	304.071
195.284	300.8		195.283	306.583		195.562	309.885
195.184	301.8		195.183	302.083		195.462	313.182
195.084	309.9		195.083	309.083		195.362	309.923
194.984	296.1		194.983	309.264		195.262	309.848
194.884	306.6		194.883	310.174		195.162	302.997
194.784	304.3		194.783	315.492		195.062	306.997
194.684	317.9		194.683	305.128		194.962	307.923
194.584	306.9		194.583	310.628		194.862	307.367
194.484	310.8		194.483	308.219		194.762	308.923
194.384	310.2		194.383	308.537		194.662	308.293
194.284	303.7		194.283	306.31		194.562	303.848
194.184	308.9		194.183	307.355		194.462	310.404
194.084	308.8		194.083	306.128		194.362	304.848
193.984	307.6		193.983	310.628		194.262	306.071
193.884	306.3		193.883	311.855		194.162	303.774
193.784	307.9		193.783	312.492		194.062	304.885
193.684	308.8		193.683	304.037		193.962	303.552
193.584	308.8		193.583	307.264		193.862	307.219
193.484	309		193.483	308.583		193.762	306.293
193.384	303.4		193.383	312.128		193.662	305.885
193.284	314.1		193.283	312.537		193.562	303.626
193.184	305.7		193.183	308.81		193.462	310.552
193.084	303.8		193.083	306.537		193.362	312.404
192.984	307.6		192.983	314.81		193.262	309.367
192.884	308.9		192.883	309.31		193.162	308.515
192.784	305.1		192.783	309.901		193.062	314.145
192.684	309.7		192.683	308.674		192.962	308.071
192.584	312		192.583	310.264		192.862	306.182
192.484	302		192.483	312.764		192.762	304.071
192.384	298		192.383	310.719		192.662	303.811
192.284	304		192.283	310.674		192.562	306.96
192.184	299.6		192.183	312.355		192.462	310.515
192.084	308		192.083	313.537		192.362	312.441
191.984	309.6		191.983	305.583		192.262	310.626
191.884	308.6		191.883	309.355		192.162	307.256

## Sheet: Figure 2c
Solid-state 1H NMR spectra of MFU-Zn-Cl and MFU-Zn-OH
MFU-Zn-Cl			MFU-Zn-OH
Chemical shift (ppm)	Intensity (a.u.)		Chemical shift (ppm)	Intensity (a.u.)
-166.563	-0.000475276		-166.563	-1.00114
-166.561	-0.000473283		-166.561	-1.00113
-166.559	-0.000471245		-166.559	-1.00113
-166.556	-0.000469158		-166.556	-1.00112
-166.554	-0.000467038		-166.554	-1.00112
-166.552	-0.000464868		-166.552	-1.00111
-166.55	-0.000462672		-166.55	-1.00111
-166.547	-0.000460427		-166.547	-1.00111
-166.545	-0.000458092		-166.545	-1.0011
-166.543	-0.000455708		-166.543	-1.0011
-166.541	-0.000453299		-166.541	-1.00109
-166.538	-0.000450844		-166.538	-1.00109
-166.536	-0.000448482		-166.536	-1.00108
-166.534	-0.000446098		-166.534	-1.00108
-166.531	-0.00044368		-166.531	-1.00108
-166.529	-0.000441263		-166.529	-1.00107
-166.527	-0.000438604		-166.527	-1.00107
-166.525	-0.000435947		-166.525	-1.00106
-166.522	-0.000433243		-166.522	-1.00106
-166.52	-0.000430535		-166.52	-1.00106
-166.518	-0.000427858		-166.518	-1.00105
-166.516	-0.000425178		-166.516	-1.00105
-166.513	-0.000422497		-166.513	-1.00104
-166.511	-0.000419816		-166.511	-1.00104
-166.509	-0.000417124		-166.509	-1.00104
-166.506	-0.000414432		-166.506	-1.00103
-166.504	-0.000411762		-166.504	-1.00103
-166.502	-0.000409092		-166.502	-1.00102
-166.5	-0.000406382		-166.5	-1.00102
-166.497	-0.00040369		-166.497	-1.00102
-166.495	-0.000401008		-166.495	-1.00101
-166.493	-0.000398373		-166.493	-1.00101
-166.491	-0.000396185		-166.491	-1.001
-166.488	-0.000394038		-166.488	-1.001
-166.486	-0.000391925		-166.486	-1.001
-166.484	-0.000389853		-166.484	-1.00099
-166.482	-0.000387634		-166.482	-1.00099
-166.479	-0.000385491		-166.479	-1.00099
-166.477	-0.000383375		-166.477	-1.00098
-166.475	-0.000381333		-166.475	-1.00098
-166.472	-0.000378893		-166.472	-1.00097
-166.47	-0.000376528		-166.47	-1.00097
-166.468	-0.000374219		-166.468	-1.00097
-166.466	-0.000371986		-166.466	-1.00096
-166.463	-0.000369918		-166.463	-1.00096
-166.461	-0.000367895		-166.461	-1.00096
-166.459	-0.000365962		-166.459	-1.00095
-166.457	-0.000364075		-166.457	-1.00095
-166.454	-0.000362796		-166.454	-1.00094
-166.452	-0.000361563		-166.452	-1.00094
-166.45	-0.00036042		-166.45	-1.00094
-166.447	-0.000359319		-166.447	-1.00093
-166.445	-0.000358054		-166.445	-1.00093
-166.443	-0.000356837		-166.443	-1.00093
-166.441	-0.000355659		-166.441	-1.00092
-166.438	-0.000354558		-166.438	-1.00092
-166.436	-0.000353328		-166.436	-1.00091
-166.434	-0.000352145		-166.434	-1.00091
-166.432	-0.00035099		-166.432	-1.0009
-166.429	-0.000349881		-166.429	-1.0009
-166.427	-0.00034867		-166.427	-1.0009
-166.425	-0.000347501		-166.425	-1.00089
-166.422	-0.000346331		-166.422	-1.00089
-166.42	-0.000345207		-166.42	-1.00088
-166.418	-0.000344301		-166.418	-1.00088
-166.416	-0.00034344		-166.416	-1.00087
-166.413	-0.000342575		-166.413	-1.00087
-166.411	-0.00034171		-166.411	-1.00086
-166.409	-0.000340842		-166.409	-1.00086
-166.407	-0.000339969		-166.407	-1.00085
-166.404	-0.000339097		-166.404	-1.00085
-166.402	-0.000338225		-166.402	-1.00084
-166.4	-0.000337364		-166.4	-1.00084
-166.398	-0.000336499		-166.398	-1.00083
-166.395	-0.000335623		-166.395	-1.00083
-166.393	-0.000334724		-166.393	-1.00082
-166.391	-0.000333909		-166.391	-1.00082
-166.388	-0.000333048		-166.388	-1.00081
-166.386	-0.000332156		-166.386	-1.0008
-166.384	-0.00033122		-166.384	-1.0008
-166.382	-0.000330133		-166.382	-1.00079
-166.379	-0.000328998		-166.379	-1.00079
-166.377	-0.000327802		-166.377	-1.00078
-166.375	-0.000326562		-166.375	-1.00077
-166.373	-0.000325486		-166.373	-1.00077
-166.37	-0.000324336		-166.37	-1.00076
-166.368	-0.000323155		-166.368	-1.00076
-166.366	-0.000321899		-166.366	-1.00075
-166.363	-0.000320417		-166.363	-1.00074
-166.361	-0.000318861		-166.361	-1.00074
-166.359	-0.000317244		-166.359	-1.00073
-166.357	-0.000315552		-166.357	-1.00072
-166.354	-0.000313729		-166.354	-1.00072
-166.352	-0.000311826		-166.352	-1.00071
-166.35	-0.000309833		-166.35	-1.0007
-166.348	-0.000307765		-166.348	-1.0007
-166.345	-0.000305735		-166.345	-1.00069
-166.343	-0.000303629		-166.343	-1.00068
-166.341	-0.000301433		-166.341	-1.00067
-166.339	-0.000299159		-166.339	-1.00067
-166.336	-0.000296768		-166.336	-1.00066
-166.334	-0.000294301		-166.334	-1.00065
-166.332	-0.000291745		-166.332	-1.00064
-166.329	-0.000289109		-166.329	-1.00064
-166.327	-0.000286502		-166.327	-1.00063
-166.325	-0.000283817		-166.325	-1.00062
-166.323	-0.000281044		-166.323	-1.00061
-166.32	-0.000278193		-166.32	-1.0006
-166.318	-0.000275215		-166.318	-1.0006
-166.316	-0.000272158		-166.316	-1.00059
-166.314	-0.000269045		-166.314	-1.00058
-166.311	-0.000265853		-166.311	-1.00057
-166.309	-0.000262499		-166.309	-1.00056
-166.307	-0.0002591		-166.307	-1.00055
-166.304	-0.000255671		-166.304	-1.00054
-166.302	-0.000252193		-166.302	-1.00054
-166.3	-0.000248813		-166.3	-1.00053
-166.298	-0.000245406		-166.298	-1.00052
-166.295	-0.000241966		-166.295	-1.00051
-166.293	-0.000238526		-166.293	-1.0005
-166.291	-0.000235096		-166.291	-1.00049
-166.289	-0.000231664		-166.289	-1.00048
-166.286	-0.000228212		-166.286	-1.00047
-166.284	-0.000224757		-166.284	-1.00046
-166.282	-0.000221316		-166.282	-1.00045
-166.279	-0.000217872		-166.279	-1.00044
-166.277	-0.000214428		-166.277	-1.00043
-166.275	-0.000210983		-166.275	-1.00042
-166.273	-0.000207524		-166.273	-1.00042
-166.27	-0.000204065		-166.27	-1.00041
-166.268	-0.000200633		-166.268	-1.0004
-166.266	-0.0001972		-166.266	-1.00039
-166.264	-0.000193722		-166.264	-1.00038
-166.261	-0.000190285		-166.261	-1.00037
-166.259	-0.000186845		-166.259	-1.00036
-166.257	-0.000183404		-166.257	-1.00035
-166.255	-0.000179934		-166.255	-1.00034
-166.252	-0.000176463		-166.252	-1.00034
-166.25	-0.000173038		-166.25	-1.00033
-166.248	-0.000169613		-166.248	-1.00032
-166.245	-0.000166143		-166.245	-1.00031
-166.243	-0.000162673		-166.243	-1.0003
-166.241	-0.000159247		-166.241	-1.00029
-166.239	-0.000155818		-166.239	-1.00029
-166.236	-0.000152678		-166.236	-1.00028
-166.234	-0.000149538		-166.234	-1.00027
-166.232	-0.000146443		-166.232	-1.00026
-166.23	-0.000143346		-166.23	-1.00026
-166.227	-0.00014021		-166.227	-1.00025
-166.225	-0.00013707		-166.225	-1.00024
-166.223	-0.00013398		-166.223	-1.00023
-166.22	-0.000130888		-166.22	-1.00023
-166.218	-0.000127716		-166.218	-1.00022
-166.216	-0.000124588		-166.216	-1.00021
-166.214	-0.000121485		-166.214	-1.0002
-166.211	-0.000118429		-166.211	-1.0002
-166.209	-0.000115251		-166.209	-1.00019
-166.207	-0.000112119		-166.207	-1.00018
-166.205	-0.000109018		-166.205	-1.00018
-166.202	-0.00010596		-166.202	-1.00017
-166.2	-0.000103434		-166.2	-1.00017
-166.198	-0.000100953		-166.198	-1.00016
-166.196	-9.85304e-05		-166.196	-1.00015
-166.193	-9.61541e-05		-166.193	-1.00015
-166.191	-9.36243e-05		-166.191	-1.00014
-166.189	-9.11381e-05		-166.189	-1.00014
-166.186	-8.87135e-05		-166.186	-1.00013
-166.184	-8.63333e-05		-166.184	-1.00012
-166.182	-8.38175e-05		-166.182	-1.00012
-166.18	-8.13476e-05		-166.18	-1.00011
-166.177	-7.89074e-05		-166.177	-1.00011
-166.175	-7.65128e-05		-166.175	-1.0001
-166.173	-7.39969e-05		-166.173	-1.0001
-166.171	-7.15267e-05		-166.171	-1.00009
-166.168	-6.90861e-05		-166.168	-1.00009
-166.166	-6.66874e-05		-166.166	-1.00008
-166.164	-6.45787e-05		-166.164	-1.00008
-166.161	-6.25145e-05		-166.161	-1.00007
-166.159	-6.04457e-05		-166.159	-1.00007
-166.157	-5.84234e-05		-166.157	-1.00006
-166.155	-5.63444e-05		-166.155	-1.00006
-166.152	-5.42644e-05		-166.152	-1.00005
-166.15	-5.22115e-05		-166.15	-1.00005
-166.148	-5.01548e-05		-166.148	-1.00004
-166.146	-4.80906e-05		-166.146	-1.00004
-166.143	-4.60264e-05		-166.143	-1.00003
-166.141	-4.39623e-05		-166.141	-1.00003
-166.139	-4.18981e-05		-166.139	-1.00003
-166.136	-3.98378e-05		-166.136	-1.00002
-166.134	-3.77736e-05		-166.134	-1.00002
-166.132	-3.57095e-05		-166.132	-1.00001
-166.13	-3.36453e-05		-166.13	-1.00001
-166.127	-3.1464e-05		-166.127	-1.00001
-166.125	-2.92838e-05		-166.125	-1
-166.123	-2.71025e-05		-166.123	-1
-166.121	-2.49185e-05		-166.121	-1
-166.118	-2.27372e-05		-166.118	-0.99999
-166.116	-2.05531e-05		-166.116	-0.99999
-166.114	-1.83719e-05		-166.114	-0.99998
-166.112	-1.61879e-05		-166.112	-0.99998
-166.109	-1.40066e-05		-166.109	-0.99998
-166.107	-1.18263e-05		-166.107	-0.99997
-166.105	-9.64504e-06		-166.105	-0.99997
-166.102	-7.46103e-06		-166.102	-0.99997
-166.1	-5.27979e-06		-166.1	-0.99996
-166.098	-3.09575e-06		-166.098	-0.99996
-166.096	-9.14507e-07		-166.096	-0.99996
-166.093	1.26953e-06		-166.093	-0.99995
-166.091	3.49538e-06		-166.091	-0.99995
-166.089	5.72124e-06		-166.089	-0.99994
-166.087	7.94711e-06		-166.087	-0.99994
-166.084	1.01776e-05		-166.084	-0.99994
-166.082	1.24035e-05		-166.082	-0.99993
-166.08	1.4633e-05		-166.08	-0.99993
-166.077	1.68626e-05		-166.077	-0.99992
-166.075	1.90922e-05		-166.075	-0.99992
-166.073	2.13106e-05		-166.073	-0.99991
-166.071	2.3529e-05		-166.071	-0.99991
-166.068	2.57698e-05		-166.068	-0.9999
-166.066	2.80105e-05		-166.066	-0.9999
-166.064	3.02252e-05		-166.064	-0.99989
-166.062	3.24436e-05		-166.062	-0.99989
-166.059	3.46843e-05		-166.059	-0.99988
-166.057	3.6926e-05		-166.057	-0.99988
-166.055	3.93284e-05		-166.055	-0.99987
-166.052	4.17309e-05		-166.052	-0.99987
-166.05	4.41788e-05		-166.05	-0.99986
-166.048	4.66296e-05		-166.048	-0.99986
-166.046	4.90293e-05		-166.046	-0.99985
-166.043	5.14317e-05		-166.043	-0.99985
-166.041	5.38797e-05		-166.041	-0.99984
-166.039	5.63268e-05		-166.039	-0.99984
-166.037	5.87255e-05		-166.037	-0.99983
-166.034	6.11288e-05		-166.034	-0.99982
-166.032	6.35759e-05		-166.032	-0.99982
-166.03	6.60239e-05		-166.03	-0.99981
-166.028	6.84226e-05		-166.028	-0.99981
-166.025	7.0825e-05		-166.025	-0.9998
-166.023	7.32692e-05		-166.023	-0.99979
-166.021	7.57172e-05		-166.021	-0.99979
-166.018	7.83383e-05		-166.018	-0.99978
-166.016	8.09586e-05		-166.016	-0.99977
-166.014	8.36023e-05		-166.014	-0.99977
-166.012	8.62452e-05		-166.012	-0.99976
-166.009	8.88772e-05		-166.009	-0.99976
-166.007	9.15131e-05		-166.007	-0.99975
-166.005	9.4149e-05		-166.005	-0.99974
-166.003	9.67841e-05		-166.003	-0.99974
-166	9.94161e-05		-166	-0.99973
-165.998	0.000102052		-165.998	-0.99972
-165.996	0.000104688		-165.996	-0.99972
-165.993	0.000107324		-165.993	-0.99971
-165.991	0.000109959		-165.991	-0.9997
-165.989	0.000112595		-165.989	-0.9997
-165.987	0.000115231		-165.987	-0.99969
-165.984	0.000117866		-165.984	-0.99968
-165.982	0.000120535		-165.982	-0.99967
-165.98	0.000123205		-165.98	-0.99967
-165.978	0.000125875		-165.978	-0.99966
-165.975	0.000128545		-165.975	-0.99965
-165.973	0.000131221		-165.973	-0.99965
-165.971	0.000133881		-165.971	-0.99964
-165.969	0.000136561		-165.969	-0.99963
-165.966	0.000139223		-165.966	-0.99963
-165.964	0.000141915		-165.964	-0.99962
-165.962	0.000144561		-165.962	-0.99961
-165.959	0.000147246		-165.959	-0.9996
-165.957	0.000149909		-165.957	-0.9996
-165.955	0.000152578		-165.955	-0.99959
-165.953	0.000155248		-165.953	-0.99958
-165.95	0.000157914		-165.95	-0.99957
-165.948	0.000160579		-165.948	-0.99957
-165.946	0.000163072		-165.946	-0.99956
-165.944	0.000165546		-165.944	-0.99955
-165.941	0.000168005		-165.941	-0.99954
-165.939	0.000170424		-165.939	-0.99953
-165.937	0.000172942		-165.937	-0.99953
-165.934	0.00017542		-165.934	-0.99952
-165.932	0.000177864		-165.932	-0.99951
-165.93	0.000180266		-165.93	-0.9995
-165.928	0.000182646		-165.928	-0.99949
-165.925	0.000184955		-165.925	-0.99949
-165.923	0.000187203		-165.923	-0.99948
-165.921	0.000189377		-165.921	-0.99947
-165.919	0.000191445		-165.919	-0.99946
-165.916	0.000193408		-165.916	-0.99945
-165.914	0.000195284		-165.914	-0.99944
-165.912	0.000197055		-165.912	-0.99944
-165.909	0.000198694		-165.909	-0.99943
-165.907	0.000200228		-165.907	-0.99942
-165.905	0.000201642		-165.905	-0.99941
-165.903	0.000202951		-165.903	-0.9994
-165.9	0.000204233		-165.9	-0.9994
-165.898	0.00020541		-165.898	-0.99939
-165.896	0.000206465		-165.896	-0.99938
-165.894	0.000207421		-165.894	-0.99937
-165.891	0.00020823		-165.891	-0.99936
-165.889	0.000208936		-165.889	-0.99935
-165.887	0.000209553		-165.887	-0.99935
-165.885	0.000210064		-165.885	-0.99934
-165.882	0.000210485		-165.882	-0.99933
-165.88	0.000210836		-165.88	-0.99932
-165.878	0.000211091		-165.878	-0.99931
-165.875	0.000211275		-165.875	-0.9993
-165.873	0.000211207		-165.873	-0.9993
-165.871	0.000211068		-165.871	-0.99929
-165.869	0.00021088		-165.869	-0.99928
-165.866	0.00021065		-165.866	-0.99927
-165.864	0.000210557		-165.864	-0.99927
-165.862	0.000210417		-165.862	-0.99926
-165.86	0.000210237		-165.86	-0.99925
-165.857	0.000210034		-165.857	-0.99924
-165.855	0.000209858		-165.855	-0.99924
-165.853	0.000209681		-165.853	-0.99923
-165.85	0.0002095		-165.85	-0.99922
-165.848	0.000209323		-165.848	-0.99921
-165.846	0.000209121		-165.846	-0.99921
-165.844	0.000208917		-165.844	-0.9992
-165.841	0.000208759		-165.841	-0.99919
-165.839	0.000208605		-165.839	-0.99919
-165.837	0.000208481		-165.837	-0.99918
-165.835	0.000208403		-165.835	-0.99917
-165.832	0.00020835		-165.832	-0.99917
-165.83	0.000208346		-165.83	-0.99916
-165.828	0.000208219		-165.828	-0.99915
-165.826	0.000208136		-165.826	-0.99915
-165.823	0.000208083		-165.823	-0.99914
-165.821	0.000208075		-165.821	-0.99913
-165.819	0.000208308		-165.819	-0.99913
-165.816	0.000208587		-165.816	-0.99912
-165.814	0.00020888		-165.814	-0.99911
-165.812	0.000209249		-165.812	-0.99911
-165.81	0.000209482		-165.81	-0.9991
-165.807	0.000209759		-165.807	-0.99909
-165.805	0.000210068		-165.805	-0.99909
-165.803	0.000210426		-165.803	-0.99908
-165.801	0.000211027		-165.801	-0.99908
-165.798	0.000211674		-165.798	-0.99907
-165.796	0.00021238		-165.796	-0.99906
-165.794	0.000213136		-165.794	-0.99906
-165.791	0.000213738		-165.791	-0.99905
-165.789	0.000214389		-165.789	-0.99905
-165.787	0.00021508		-165.787	-0.99904
-165.785	0.000215847		-165.785	-0.99904
-165.782	0.000216832		-165.782	-0.99903
-165.78	0.000217866		-165.78	-0.99902
-165.778	0.000218945		-165.778	-0.99902
-165.776	0.000220099		-165.776	-0.99901
-165.773	0.000221055		-165.773	-0.99901
-165.771	0.000222085		-165.771	-0.999
-165.769	0.000223191		-165.769	-0.999
-165.766	0.000224345		-165.766	-0.99899
-165.764	0.000225567		-165.764	-0.99899
-165.762	0.000226863		-165.762	-0.99898
-165.76	0.000228221		-165.76	-0.99898
-165.757	0.000229654		-165.757	-0.99897
-165.755	0.000231236		-165.755	-0.99897
-165.753	0.000232895		-165.753	-0.99896
-165.751	0.000234613		-165.751	-0.99896
-165.748	0.000236407		-165.748	-0.99895
-165.746	0.000238384		-165.746	-0.99895
-165.744	0.000240437		-165.744	-0.99894
-165.742	0.000242566		-165.742	-0.99894
-165.739	0.000244738		-165.739	-0.99893
-165.737	0.000246747		-165.737	-0.99893
-165.735	0.000248799		-165.735	-0.99892
-165.732	0.000250912		-165.732	-0.99892
-165.73	0.000253071		-165.73	-0.99891
-165.728	0.000255489		-165.728	-0.99891
-165.726	0.000257955		-165.726	-0.9989
-165.723	0.000260448		-165.723	-0.9989
-165.721	0.000262989		-165.721	-0.99889
-165.719	0.000265433		-165.719	-0.99889
-165.717	0.0002679		-165.717	-0.99888
-165.714	0.0002704		-165.714	-0.99888
-165.712	0.000272905		-165.712	-0.99888
-165.71	0.000275387		-165.71	-0.99887
-165.707	0.000277868		-165.707	-0.99886
-165.705	0.000280349		-165.705	-0.99886
-165.703	0.000282834		-165.703	-0.99885
-165.701	0.000285316		-165.701	-0.99885
-165.698	0.000287798		-165.698	-0.99884
-165.696	0.00029028		-165.696	-0.99884
-165.694	0.000292765		-165.694	-0.99883
-165.692	0.000295123		-165.692	-0.99883
-165.689	0.000297483		-165.689	-0.99882
-165.687	0.000299796		-165.687	-0.99882
-165.685	0.000302108		-165.685	-0.99881
-165.683	0.000304491		-165.683	-0.99881
-165.68	0.000306835		-165.68	-0.9988
-165.678	0.000309165		-165.678	-0.99879
-165.676	0.000311474		-165.676	-0.99879
-165.673	0.000313839		-165.673	-0.99878
-165.671	0.000316208		-165.671	-0.99878
-165.669	0.000318524		-165.669	-0.99877
-165.667	0.000320844		-165.667	-0.99877
-165.664	0.000323209		-165.664	-0.99876
-165.662	0.000325529		-165.662	-0.99875
-165.66	0.000327876		-165.66	-0.99875
-165.658	0.000330225		-165.658	-0.99874
-165.655	0.000332519		-165.655	-0.99873
-165.653	0.000334816		-165.653	-0.99873
-165.651	0.00033711		-165.651	-0.99872
-165.648	0.000339407		-165.648	-0.99871
-165.646	0.000341701		-165.646	-0.99871
-165.644	0.000343998		-165.644	-0.9987
-165.642	0.000346291		-165.642	-0.99869
-165.639	0.000348589		-165.639	-0.99869
-165.637	0.000350883		-165.637	-0.99868
-165.635	0.00035318		-165.635	-0.99867
-165.633	0.000355474		-165.633	-0.99867
-165.63	0.000357771		-165.63	-0.99866
-165.628	0.000360065		-165.628	-0.99866
-165.626	0.000362362		-165.626	-0.99865
-165.623	0.000364658		-165.623	-0.99864
-165.621	0.000366956		-165.621	-0.99864
-165.619	0.000369382		-165.619	-0.99863
-165.617	0.000371807		-165.617	-0.99862
-165.614	0.000374232		-165.614	-0.99862
-165.612	0.000376657		-165.612	-0.99861
-165.61	0.000379083		-165.61	-0.9986
-165.608	0.000381507		-165.608	-0.99859
-165.605	0.000383933		-165.605	-0.99859
-165.603	0.000386357		-165.603	-0.99858
-165.601	0.000388784		-165.601	-0.99857
-165.599	0.000391208		-165.599	-0.99857
-165.596	0.000393633		-165.596	-0.99856
-165.594	0.000396058		-165.594	-0.99856
-165.592	0.000398487		-165.592	-0.99855
-165.589	0.000400916		-165.589	-0.99854
-165.587	0.000403345		-165.587	-0.99854
-165.585	0.000405774		-165.585	-0.99853
-165.583	0.000408388		-165.583	-0.99852
-165.58	0.000411005		-165.58	-0.99852
-165.578	0.000413667		-165.578	-0.99851
-165.576	0.000416332		-165.576	-0.99851
-165.574	0.000418935		-165.574	-0.9985
-165.571	0.000421563		-165.571	-0.99849
-165.569	0.000424213		-165.569	-0.99849
-165.567	0.000426887		-165.567	-0.99848
-165.564	0.000429473		-165.564	-0.99848
-165.562	0.000432087		-165.562	-0.99847
-165.56	0.000434752		-165.56	-0.99847
-165.558	0.000437441		-165.558	-0.99846
-165.555	0.00044002		-165.555	-0.99846
-165.553	0.000442644		-165.553	-0.99845
-165.551	0.000445299		-165.551	-0.99845
-165.549	0.000447999		-165.549	-0.99844
-165.546	0.000451202		-165.546	-0.99844
-165.544	0.00045445		-165.544	-0.99843
-165.542	0.00045776		-165.542	-0.99843
-165.54	0.000461117		-165.54	-0.99842
-165.537	0.000464317		-165.537	-0.99842
-165.535	0.000467562		-165.535	-0.99841
-165.533	0.000470866		-165.533	-0.99841
-165.53	0.000474221		-165.53	-0.9984
-165.528	0.000477436		-165.528	-0.9984
-165.526	0.000480695		-165.526	-0.9984
-165.524	0.000483985		-165.524	-0.99839
-165.521	0.000487324		-165.521	-0.99839
-165.519	0.000490539		-165.519	-0.99838
-165.517	0.000493798		-165.517	-0.99838
-165.515	0.000497088		-165.515	-0.99838
-165.512	0.000500424		-165.512	-0.99837
-165.51	0.000503992		-165.51	-0.99837
-165.508	0.000507583		-165.508	-0.99836
-165.505	0.000511207		-165.505	-0.99836
-165.503	0.000514832		-165.503	-0.99836
-165.501	0.000518438		-165.501	-0.99835
-165.499	0.000522044		-165.499	-0.99835
-165.496	0.000525649		-165.496	-0.99834
-165.494	0.000529255		-165.494	-0.99834
-165.492	0.000532861		-165.492	-0.99834
-165.49	0.000536467		-165.49	-0.99833
-165.487	0.000540069		-165.487	-0.99833
-165.485	0.000543674		-165.485	-0.99832
-165.483	0.000547311		-165.483	-0.99832
-165.48	0.000550925		-165.48	-0.99832
-165.478	0.000554526		-165.478	-0.99831
-165.476	0.000558087		-165.476	-0.99831
-165.474	0.000561335		-165.474	-0.99831
-165.471	0.000564565		-165.471	-0.9983
-165.469	0.000567739		-165.469	-0.9983
-165.467	0.000570893		-165.467	-0.99829
-165.465	0.000574153		-165.465	-0.99829
-165.462	0.000577372		-165.462	-0.99828
-165.46	0.00058056		-165.46	-0.99828
-165.458	0.000583707		-165.458	-0.99827
-165.456	0.000586971		-165.456	-0.99827
-165.453	0.000590193		-165.453	-0.99826
-165.451	0.000593381		-165.451	-0.99826
-165.449	0.000596529		-165.449	-0.99825
-165.446	0.000599777		-165.446	-0.99825
-165.444	0.000602984		-165.444	-0.99824
-165.442	0.000606192		-165.442	-0.99824
-165.44	0.000609358		-165.44	-0.99823
-165.437	0.000612268		-165.437	-0.99823
-165.435	0.000615155		-165.435	-0.99822
-165.433	0.000618009		-165.433	-0.99822
-165.431	0.000620866		-165.431	-0.99821
-165.428	0.000623742		-165.428	-0.9982
-165.426	0.000626619		-165.426	-0.9982
-165.424	0.000629495		-165.424	-0.99819
-165.421	0.000632372		-165.421	-0.99819
-165.419	0.000635245		-165.419	-0.99818
-165.417	0.000638121		-165.417	-0.99817
-165.415	0.000640998		-165.415	-0.99817
-165.412	0.000643874		-165.412	-0.99816
-165.41	0.000646728		-165.41	-0.99816
-165.408	0.000649581		-165.408	-0.99815
-165.406	0.00065248		-165.406	-0.99814
-165.403	0.000655383		-165.403	-0.99814
-165.401	0.000658605		-165.401	-0.99813
-165.399	0.000661877		-165.399	-0.99812
-165.396	0.000665144		-165.396	-0.99812
-165.394	0.000668457		-165.394	-0.99811
-165.392	0.000671659		-165.392	-0.99811
-165.39	0.000674909		-165.39	-0.9981
-165.387	0.000678199		-165.387	-0.99809
-165.385	0.000681514		-165.385	-0.99809
-165.383	0.000684726		-165.383	-0.99808
-165.381	0.000687963		-165.381	-0.99808
-165.378	0.000691253		-165.378	-0.99807
-165.376	0.00069457		-165.376	-0.99807
-165.374	0.000697788		-165.374	-0.99806
-165.372	0.000701056		-165.372	-0.99805
-165.369	0.000704315		-165.369	-0.99805
-165.367	0.000707624		-165.367	-0.99804
-165.365	0.000711301		-165.365	-0.99804
-165.362	0.000715005		-165.362	-0.99803
-165.36	0.000718743		-165.36	-0.99803
-165.358	0.000722479		-165.358	-0.99802
-165.356	0.000726173		-165.356	-0.99802
-165.353	0.000729869		-165.353	-0.99801
-165.351	0.000733605		-165.351	-0.99801
-165.349	0.000737347		-165.349	-0.998
-165.347	0.000741035		-165.347	-0.99799
-165.344	0.000744727		-165.344	-0.99799
-165.342	0.000748465		-165.342	-0.99798
-165.34	0.000752202		-165.34	-0.99798
-165.337	0.000755902		-165.337	-0.99797
-165.335	0.000759606		-165.335	-0.99797
-165.333	0.000763331		-165.333	-0.99796
-165.331	0.000767058		-165.331	-0.99796
-165.328	0.000770863		-165.328	-0.99795
-165.326	0.000774672		-165.326	-0.99795
-165.324	0.000778476		-165.324	-0.99794
-165.322	0.000782284		-165.322	-0.99794
-165.319	0.000786096		-165.319	-0.99793
-165.317	0.000789885		-165.317	-0.99792
-165.315	0.000793705		-165.315	-0.99792
-165.313	0.000797494		-165.313	-0.99791
-165.31	0.00080133		-165.31	-0.99791
-165.308	0.000805127		-165.308	-0.9979
-165.306	0.000808924		-165.306	-0.99789
-165.303	0.000812673		-165.303	-0.99789
-165.301	0.000816509		-165.301	-0.99788
-165.299	0.000820314		-165.299	-0.99788
-165.297	0.000824095		-165.297	-0.99787
-165.294	0.000827853		-165.294	-0.99786
-165.292	0.000831369		-165.292	-0.99786
-165.29	0.000834838		-165.29	-0.99785
-165.288	0.000838276		-165.288	-0.99784
-165.285	0.000841667		-165.285	-0.99784
-165.283	0.00084502		-165.283	-0.99783
-165.281	0.000848325		-165.281	-0.99782
-165.278	0.000851576		-165.278	-0.99781
-165.276	0.000854765		-165.276	-0.99781
-165.274	0.000858024		-165.274	-0.9978
-165.272	0.000861205		-165.272	-0.99779
-165.269	0.000864354		-165.269	-0.99778
-165.267	0.000867387		-165.267	-0.99778
-165.265	0.000870365		-165.265	-0.99777
-165.263	0.000873273		-165.263	-0.99776
-165.26	0.000876103		-165.26	-0.99775
-165.258	0.000878824		-165.258	-0.99775
-165.256	0.000881506		-165.256	-0.99774
-165.253	0.000884086		-165.253	-0.99773
-165.251	0.000886597		-165.251	-0.99772
-165.249	0.000889021		-165.249	-0.99771
-165.247	0.000891298		-165.247	-0.9977
-165.244	0.000893473		-165.244	-0.9977
-165.242	0.000895555		-165.242	-0.99769
-165.24	0.000897535		-165.24	-0.99768
-165.238	0.000899398		-165.238	-0.99767
-165.235	0.00090116		-165.235	-0.99766
-165.233	0.000902828		-165.233	-0.99765
-165.231	0.000904395		-165.231	-0.99765
-165.229	0.000905853		-165.229	-0.99764
-165.226	0.00090721		-165.226	-0.99763
-165.224	0.000908442		-165.224	-0.99762
-165.222	0.000909572		-165.222	-0.99761
-165.219	0.000910726		-165.219	-0.9976
-165.217	0.000911786		-165.217	-0.9976
-165.215	0.000912737		-165.215	-0.99759
-165.213	0.000913556		-165.213	-0.99758
-165.21	0.000914281		-165.21	-0.99757
-165.208	0.000914905		-165.208	-0.99756
-165.206	0.000915443		-165.206	-0.99755
-165.204	0.000915871		-165.204	-0.99755
-165.201	0.000916113		-165.201	-0.99754
-165.199	0.000916246		-165.199	-0.99753
-165.197	0.000916308		-165.197	-0.99752
-165.194	0.000916292		-165.194	-0.99751
-165.192	0.000916199		-165.192	-0.99751
-165.19	0.000916035		-165.19	-0.9975
-165.188	0.000915809		-165.188	-0.99749
-165.185	0.000915505		-165.185	-0.99748
-165.183	0.000915154		-165.183	-0.99747
-165.181	0.000914757		-165.181	-0.99747
-165.179	0.000914289		-165.179	-0.99746
-165.176	0.000913782		-165.176	-0.99745
-165.174	0.000913213		-165.174	-0.99744
-165.172	0.000912605		-165.172	-0.99744
-165.17	0.000911989		-165.17	-0.99743
-165.167	0.000911342		-165.167	-0.99742
-165.165	0.00091082		-165.165	-0.99742
-165.163	0.000910305		-165.163	-0.99741
-165.16	0.000909783		-165.16	-0.9974
-165.158	0.00090926		-165.158	-0.9974
-165.156	0.00090873		-165.156	-0.99739
-165.154	0.0009082		-165.154	-0.99738
-165.151	0.000907685		-165.151	-0.99738
-165.149	0.000907187		-165.149	-0.99737
-165.147	0.000906578		-165.147	-0.99736
-165.145	0.000906009		-165.145	-0.99736
-165.142	0.000905432		-165.142	-0.99735
-165.14	0.00090491		-165.14	-0.99735
-165.138	0.000904466		-165.138	-0.99734
-165.135	0.00090406		-165.135	-0.99733
-165.133	0.000903686		-165.133	-0.99733
-165.131	0.000903359		-165.131	-0.99732
-165.129	0.00090307		-165.129	-0.99732
-165.126	0.000902828		-165.126	-0.99731
-165.124	0.000902649		-165.124	-0.99731
-165.122	0.000902509		-165.122	-0.9973
-165.12	0.000902384		-165.12	-0.9973
-165.117	0.000902306		-165.117	-0.99729
-165.115	0.000902322		-165.115	-0.99729
-165.113	0.000902384		-165.113	-0.99728
-165.11	0.000902454		-165.11	-0.99728
-165.108	0.000902602		-165.108	-0.99727
-165.106	0.000902805		-165.106	-0.99727
-165.104	0.000903086		-165.104	-0.99727
-165.101	0.000903452		-165.101	-0.99726
-165.099	0.000903904		-165.099	-0.99726
-165.097	0.000904403		-165.097	-0.99725
-165.095	0.000904988		-165.095	-0.99725
-165.092	0.000905643		-165.092	-0.99725
-165.09	0.000906376		-165.09	-0.99724
-165.088	0.000907163		-165.088	-0.99724
-165.086	0.000908029		-165.086	-0.99724
-165.083	0.000908995		-165.083	-0.99723
-165.081	0.00091004		-165.081	-0.99723
-165.079	0.000911108		-165.079	-0.99723
-165.076	0.000912254		-165.076	-0.99722
-165.074	0.000913494		-165.074	-0.99722
-165.072	0.00091478		-165.072	-0.99722
-165.07	0.000916113		-165.07	-0.99722
-165.067	0.000917462		-165.067	-0.99721
-165.065	0.000918896		-165.065	-0.99721
-165.063	0.000920362		-165.063	-0.99721
-165.061	0.000921859		-165.061	-0.9972
-165.058	0.000923403		-165.058	-0.9972
-165.056	0.000924782		-165.056	-0.9972
-165.054	0.000926162		-165.054	-0.9972
-165.051	0.000927581		-165.051	-0.99719
-165.049	0.000929016		-165.049	-0.99719
-165.047	0.00093038		-165.047	-0.99719
-165.045	0.000931776		-165.045	-0.99719
-165.042	0.000933195		-165.042	-0.99718
-165.04	0.000934629		-165.04	-0.99718
-165.038	0.000936336		-165.038	-0.99718
-165.036	0.000938091		-165.036	-0.99718
-165.033	0.000939829		-165.033	-0.99717
-165.031	0.000941599		-165.031	-0.99717
-165.029	0.000943314		-165.029	-0.99717
-165.027	0.000945029		-165.027	-0.99716
-165.024	0.000946799		-165.024	-0.99716
-165.022	0.000948569		-165.022	-0.99716
-165.02	0.000950284		-165.02	-0.99716
-165.017	0.000952007		-165.017	-0.99715
-165.015	0.000953761		-165.015	-0.99715
-165.013	0.000955538		-165.013	-0.99715
-165.011	0.000957246		-165.011	-0.99714
-165.008	0.000958977		-165.008	-0.99714
-165.006	0.000960715		-165.006	-0.99714
-165.004	0.000962508		-165.004	-0.99713
-165.002	0.000964488		-165.002	-0.99713
-164.999	0.000966469		-164.999	-0.99713
-164.997	0.000968519		-164.997	-0.99712
-164.995	0.000970546		-164.995	-0.99712
-164.992	0.000972526		-164.992	-0.99711
-164.99	0.000974545		-164.99	-0.99711
-164.988	0.000976557		-164.988	-0.99711
-164.986	0.000978584		-164.986	-0.9971
-164.983	0.000980595		-164.983	-0.9971
-164.981	0.000982607		-164.981	-0.99709
-164.979	0.000984618		-164.979	-0.99709
-164.977	0.00098663		-164.977	-0.99708
-164.974	0.000988641		-164.974	-0.99708
-164.972	0.000990652		-164.972	-0.99707
-164.97	0.000992664		-164.97	-0.99707
-164.967	0.000994675		-164.967	-0.99706
-164.965	0.000996702		-164.965	-0.99706
-164.963	0.000998721		-164.963	-0.99705
-164.961	0.001		-164.961	-0.99705
-164.958	0.001		-164.958	-0.99704
-164.956	0.001		-164.956	-0.99704
-164.954	0.00101		-164.954	-0.99703
-164.952	0.00101		-164.952	-0.99703
-164.949	0.00101		-164.949	-0.99702
-164.947	0.00101		-164.947	-0.99702
-164.945	0.00101		-164.945	-0.99701
-164.943	0.00102		-164.943	-0.99701
-164.94	0.00102		-164.94	-0.997
-164.938	0.00102		-164.938	-0.997
-164.936	0.00102		-164.936	-0.99699
-164.933	0.00103		-164.933	-0.99699
-164.931	0.00103		-164.931	-0.99698
-164.929	0.00103		-164.929	-0.99698
-164.927	0.00103		-164.927	-0.99697
-164.924	0.00103		-164.924	-0.99696
-164.922	0.00103		-164.922	-0.99696
-164.92	0.00104		-164.92	-0.99695
-164.918	0.00104		-164.918	-0.99695
-164.915	0.00104		-164.915	-0.99694
-164.913	0.00104		-164.913	-0.99694
-164.911	0.00104		-164.911	-0.99693
-164.908	0.00104		-164.908	-0.99692
-164.906	0.00105		-164.906	-0.99692
-164.904	0.00105		-164.904	-0.99691
-164.902	0.00105		-164.902	-0.99691
-164.899	0.00105		-164.899	-0.9969
-164.897	0.00105		-164.897	-0.9969
-164.895	0.00105		-164.895	-0.99689
-164.893	0.00106		-164.893	-0.99688
-164.89	0.00106		-164.89	-0.99688
-164.888	0.00106		-164.888	-0.99687
-164.886	0.00106		-164.886	-0.99686
-164.884	0.00106		-164.884	-0.99686
-164.881	0.00106		-164.881	-0.99685
-164.879	0.00107		-164.879	-0.99685
-164.877	0.00107		-164.877	-0.99684
-164.874	0.00107		-164.874	-0.99683
-164.872	0.00107		-164.872	-0.99683
-164.87	0.00107		-164.87	-0.99682
-164.868	0.00107		-164.868	-0.99681
-164.865	0.00108		-164.865	-0.99681
-164.863	0.00108		-164.863	-0.9968
-164.861	0.00108		-164.861	-0.99679
-164.859	0.00108		-164.859	-0.99679
-164.856	0.00108		-164.856	-0.99678
-164.854	0.00109		-164.854	-0.99677
-164.852	0.00109		-164.852	-0.99676
-164.849	0.00109		-164.849	-0.99676
-164.847	0.00109		-164.847	-0.99675
-164.845	0.00109		-164.845	-0.99674
-164.843	0.0011		-164.843	-0.99673
-164.84	0.0011		-164.84	-0.99672
-164.838	0.0011		-164.838	-0.99672
-164.836	0.0011		-164.836	-0.99671
-164.834	0.00111		-164.834	-0.9967
-164.831	0.00111		-164.831	-0.99669
-164.829	0.00111		-164.829	-0.99668
-164.827	0.00111		-164.827	-0.99667
-164.824	0.00112		-164.824	-0.99667
-164.822	0.00112		-164.822	-0.99666
-164.82	0.00112		-164.82	-0.99665
-164.818	0.00113		-164.818	-0.99664
-164.815	0.00113		-164.815	-0.99663
-164.813	0.00113		-164.813	-0.99662
-164.811	0.00114		-164.811	-0.99661
-164.809	0.00114		-164.809	-0.9966
-164.806	0.00114		-164.806	-0.99659
-164.804	0.00115		-164.804	-0.99658
-164.802	0.00115		-164.802	-0.99657
-164.8	0.00116		-164.8	-0.99656
-164.797	0.00116		-164.797	-0.99656
-164.795	0.00116		-164.795	-0.99655
-164.793	0.00117		-164.793	-0.99654
-164.79	0.00117		-164.79	-0.99653
-164.788	0.00118		-164.788	-0.99652
-164.786	0.00118		-164.786	-0.99651
-164.784	0.00118		-164.784	-0.9965
-164.781	0.00119		-164.781	-0.99649
-164.779	0.00119		-164.779	-0.99648
-164.777	0.0012		-164.777	-0.99647
-164.775	0.0012		-164.775	-0.99646
-164.772	0.0012		-164.772	-0.99645
-164.77	0.00121		-164.77	-0.99644
-164.768	0.00121		-164.768	-0.99644
-164.765	0.00122		-164.765	-0.99643
-164.763	0.00122		-164.763	-0.99642
-164.761	0.00123		-164.761	-0.99641
-164.759	0.00123		-164.759	-0.9964
-164.756	0.00123		-164.756	-0.99639
-164.754	0.00124		-164.754	-0.99639
-164.752	0.00124		-164.752	-0.99638
-164.75	0.00125		-164.75	-0.99637
-164.747	0.00125		-164.747	-0.99636
-164.745	0.00125		-164.745	-0.99635
-164.743	0.00126		-164.743	-0.99635
-164.741	0.00126		-164.741	-0.99634
-164.738	0.00126		-164.738	-0.99633
-164.736	0.00127		-164.736	-0.99633
-164.734	0.00127		-164.734	-0.99632
-164.731	0.00127		-164.731	-0.99631
-164.729	0.00128		-164.729	-0.99631
-164.727	0.00128		-164.727	-0.9963
-164.725	0.00128		-164.725	-0.99629
-164.722	0.00129		-164.722	-0.99629
-164.72	0.00129		-164.72	-0.99628
-164.718	0.00129		-164.718	-0.99627
-164.716	0.00129		-164.716	-0.99627
-164.713	0.0013		-164.713	-0.99626
-164.711	0.0013		-164.711	-0.99626
-164.709	0.0013		-164.709	-0.99625
-164.706	0.00131		-164.706	-0.99625
-164.704	0.00131		-164.704	-0.99624
-164.702	0.00131		-164.702	-0.99624
-164.7	0.00131		-164.7	-0.99623
-164.697	0.00131		-164.697	-0.99623
-164.695	0.00132		-164.695	-0.99622
-164.693	0.00132		-164.693	-0.99622
-164.691	0.00132		-164.691	-0.99621
-164.688	0.00132		-164.688	-0.99621
-164.686	0.00132		-164.686	-0.9962
-164.684	0.00133		-164.684	-0.9962
-164.681	0.00133		-164.681	-0.99619
-164.679	0.00133		-164.679	-0.99619
-164.677	0.00133		-164.677	-0.99618
-164.675	0.00133		-164.675	-0.99618
-164.672	0.00133		-164.672	-0.99618
-164.67	0.00134		-164.67	-0.99617
-164.668	0.00134		-164.668	-0.99617
-164.666	0.00134		-164.666	-0.99616
-164.663	0.00134		-164.663	-0.99616
-164.661	0.00134		-164.661	-0.99615
-164.659	0.00134		-164.659	-0.99615
-164.657	0.00134		-164.657	-0.99615
-164.654	0.00134		-164.654	-0.99614
-164.652	0.00135		-164.652	-0.99614
-164.65	0.00135		-164.65	-0.99613
-164.647	0.00135		-164.647	-0.99613
-164.645	0.00135		-164.645	-0.99613
-164.643	0.00135		-164.643	-0.99612
-164.641	0.00135		-164.641	-0.99612
-164.638	0.00135		-164.638	-0.99612
-164.636	0.00135		-164.636	-0.99611
-164.634	0.00135		-164.634	-0.99611
-164.632	0.00135		-164.632	-0.9961
-164.629	0.00136		-164.629	-0.9961
-164.627	0.00136		-164.627	-0.9961
-164.625	0.00136		-164.625	-0.99609
-164.622	0.00136		-164.622	-0.99609
-164.62	0.00136		-164.62	-0.99609
-164.618	0.00136		-164.618	-0.99608
-164.616	0.00136		-164.616	-0.99608
-164.613	0.00136		-164.613	-0.99607
-164.611	0.00136		-164.611	-0.99607
-164.609	0.00136		-164.609	-0.99607
-164.607	0.00136		-164.607	-0.99606
-164.604	0.00136		-164.604	-0.99606
-164.602	0.00137		-164.602	-0.99606
-164.6	0.00137		-164.6	-0.99605
-164.597	0.00137		-164.597	-0.99605
-164.595	0.00137		-164.595	-0.99605
-164.593	0.00137		-164.593	-0.99604
-164.591	0.00137		-164.591	-0.99604
-164.588	0.00137		-164.588	-0.99604
-164.586	0.00137		-164.586	-0.99603
-164.584	0.00137		-164.584	-0.99603
-164.582	0.00137		-164.582	-0.99603
-164.579	0.00137		-164.579	-0.99602
-164.577	0.00137		-164.577	-0.99602
-164.575	0.00138		-164.575	-0.99602
-164.573	0.00138		-164.573	-0.99601
-164.57	0.00138		-164.57	-0.99601
-164.568	0.00138		-164.568	-0.99601
-164.566	0.00138		-164.566	-0.996
-164.563	0.00138		-164.563	-0.996
-164.561	0.00138		-164.561	-0.996
-164.559	0.00138		-164.559	-0.996
-164.557	0.00138		-164.557	-0.99599
-164.554	0.00138		-164.554	-0.99599
-164.552	0.00139		-164.552	-0.99599
-164.55	0.00139		-164.55	-0.99598
-164.548	0.00139		-164.548	-0.99598
-164.545	0.00139		-164.545	-0.99598
-164.543	0.00139		-164.543	-0.99598
-164.541	0.00139		-164.541	-0.99597
-164.538	0.00139		-164.538	-0.99597
-164.536	0.00139		-164.536	-0.99597
-164.534	0.00139		-164.534	-0.99596
-164.532	0.0014		-164.532	-0.99596
-164.529	0.0014		-164.529	-0.99596
-164.527	0.0014		-164.527	-0.99596
-164.525	0.0014		-164.525	-0.99595
-164.523	0.0014		-164.523	-0.99595
-164.52	0.0014		-164.52	-0.99595
-164.518	0.0014		-164.518	-0.99594
-164.516	0.0014		-164.516	-0.99594
-164.514	0.0014		-164.514	-0.99594
-164.511	0.0014		-164.511	-0.99593
-164.509	0.00141		-164.509	-0.99593
-164.507	0.00141		-164.507	-0.99593
-164.504	0.00141		-164.504	-0.99592
-164.502	0.00141		-164.502	-0.99592
-164.5	0.00141		-164.5	-0.99591
-164.498	0.00141		-164.498	-0.99591
-164.495	0.00141		-164.495	-0.99591
-164.493	0.00141		-164.493	-0.9959
-164.491	0.00141		-164.491	-0.9959
-164.489	0.00141		-164.489	-0.9959
-164.486	0.00141		-164.486	-0.99589
-164.484	0.00141		-164.484	-0.99589
-164.482	0.00141		-164.482	-0.99588
-164.479	0.00141		-164.479	-0.99588
-164.477	0.00141		-164.477	-0.99587
-164.475	0.00141		-164.475	-0.99587
-164.473	0.00141		-164.473	-0.99586
-164.47	0.00141		-164.47	-0.99586
-164.468	0.00141		-164.468	-0.99586
-164.466	0.00141		-164.466	-0.99585
-164.464	0.00141		-164.464	-0.99585
-164.461	0.00141		-164.461	-0.99584
-164.459	0.00141		-164.459	-0.99584
-164.457	0.00141		-164.457	-0.99583
-164.454	0.0014		-164.454	-0.99583
-164.452	0.0014		-164.452	-0.99582
-164.45	0.0014		-164.45	-0.99581
-164.448	0.0014		-164.448	-0.99581
-164.445	0.0014		-164.445	-0.9958
-164.443	0.0014		-164.443	-0.9958
-164.441	0.0014		-164.441	-0.99579
-164.439	0.0014		-164.439	-0.99579
-164.436	0.0014		-164.436	-0.99578
-164.434	0.0014		-164.434	-0.99577
-164.432	0.0014		-164.432	-0.99577
-164.43	0.0014		-164.43	-0.99576
-164.427	0.00139		-164.427	-0.99576
-164.425	0.00139		-164.425	-0.99575
-164.423	0.00139		-164.423	-0.99574
-164.42	0.00139		-164.42	-0.99574
-164.418	0.00139		-164.418	-0.99573
-164.416	0.00139		-164.416	-0.99573
-164.414	0.00139		-164.414	-0.99572
-164.411	0.00139		-164.411	-0.99571
-164.409	0.00139		-164.409	-0.99571
-164.407	0.00139		-164.407	-0.9957
-164.405	0.00139		-164.405	-0.99569
-164.402	0.00139		-164.402	-0.99569
-164.4	0.00139		-164.4	-0.99568
-164.398	0.00139		-164.398	-0.99567
-164.395	0.00139		-164.395	-0.99566
-164.393	0.00139		-164.393	-0.99566
-164.391	0.00139		-164.391	-0.99565
-164.389	0.00139		-164.389	-0.99564
-164.386	0.00139		-164.386	-0.99564
-164.384	0.00139		-164.384	-0.99563
-164.382	0.0014		-164.382	-0.99562
-164.38	0.0014		-164.38	-0.99561
-164.377	0.0014		-164.377	-0.99561
-164.375	0.0014		-164.375	-0.9956
-164.373	0.0014		-164.373	-0.99559
-164.371	0.0014		-164.371	-0.99558
-164.368	0.0014		-164.368	-0.99558
-164.366	0.0014		-164.366	-0.99557
-164.364	0.0014		-164.364	-0.99556
-164.361	0.0014		-164.361	-0.99555
-164.359	0.00141		-164.359	-0.99555
-164.357	0.00141		-164.357	-0.99554
-164.355	0.00141		-164.355	-0.99553
-164.352	0.00141		-164.352	-0.99552
-164.35	0.00141		-164.35	-0.99552
-164.348	0.00141		-164.348	-0.99551
-164.346	0.00141		-164.346	-0.9955
-164.343	0.00142		-164.343	-0.99549
-164.341	0.00142		-164.341	-0.99549
-164.339	0.00142		-164.339	-0.99548
-164.336	0.00142		-164.336	-0.99547
-164.334	0.00142		-164.334	-0.99547
-164.332	0.00142		-164.332	-0.99546
-164.33	0.00143		-164.33	-0.99545
-164.327	0.00143		-164.327	-0.99545
-164.325	0.00143		-164.325	-0.99544
-164.323	0.00143		-164.323	-0.99543
-164.321	0.00143		-164.321	-0.99543
-164.318	0.00143		-164.318	-0.99542
-164.316	0.00144		-164.316	-0.99541
-164.314	0.00144		-164.314	-0.99541
-164.311	0.00144		-164.311	-0.9954
-164.309	0.00144		-164.309	-0.99539
-164.307	0.00144		-164.307	-0.99539
-164.305	0.00145		-164.305	-0.99538
-164.302	0.00145		-164.302	-0.99538
-164.3	0.00145		-164.3	-0.99537
-164.298	0.00145		-164.298	-0.99537
-164.296	0.00145		-164.296	-0.99536
-164.293	0.00145		-164.293	-0.99535
-164.291	0.00146		-164.291	-0.99535
-164.289	0.00146		-164.289	-0.99534
-164.287	0.00146		-164.287	-0.99534
-164.284	0.00146		-164.284	-0.99533
-164.282	0.00146		-164.282	-0.99533
-164.28	0.00147		-164.28	-0.99532
-164.277	0.00147		-164.277	-0.99532
-164.275	0.00147		-164.275	-0.99531
-164.273	0.00147		-164.273	-0.99531
-164.271	0.00147		-164.271	-0.9953
-164.268	0.00148		-164.268	-0.9953
-164.266	0.00148		-164.266	-0.9953
-164.264	0.00148		-164.264	-0.99529
-164.262	0.00148		-164.262	-0.99529
-164.259	0.00148		-164.259	-0.99528
-164.257	0.00149		-164.257	-0.99528
-164.255	0.00149		-164.255	-0.99527
-164.252	0.00149		-164.252	-0.99527
-164.25	0.00149		-164.25	-0.99526
-164.248	0.00149		-164.248	-0.99526
-164.246	0.0015		-164.246	-0.99526
-164.243	0.0015		-164.243	-0.99525
-164.241	0.0015		-164.241	-0.99525
-164.239	0.0015		-164.239	-0.99524
-164.237	0.00151		-164.237	-0.99524
-164.234	0.00151		-164.234	-0.99524
-164.232	0.00151		-164.232	-0.99523
-164.23	0.00151		-164.23	-0.99523
-164.228	0.00151		-164.228	-0.99522
-164.225	0.00152		-164.225	-0.99522
-164.223	0.00152		-164.223	-0.99522
-164.221	0.00152		-164.221	-0.99521
-164.218	0.00152		-164.218	-0.99521
-164.216	0.00153		-164.216	-0.9952
-164.214	0.00153		-164.214	-0.9952
-164.212	0.00153		-164.212	-0.9952
-164.209	0.00153		-164.209	-0.99519
-164.207	0.00153		-164.207	-0.99519
-164.205	0.00154		-164.205	-0.99518
-164.203	0.00154		-164.203	-0.99518
-164.2	0.00154		-164.2	-0.99518
-164.198	0.00154		-164.198	-0.99517
-164.196	0.00155		-164.196	-0.99517
-164.193	0.00155		-164.193	-0.99517
-164.191	0.00155		-164.191	-0.99516
-164.189	0.00155		-164.189	-0.99516
-164.187	0.00156		-164.187	-0.99515
-164.184	0.00156		-164.184	-0.99515
-164.182	0.00156		-164.182	-0.99515
-164.18	0.00156		-164.18	-0.99514
-164.178	0.00157		-164.178	-0.99514
-164.175	0.00157		-164.175	-0.99514
-164.173	0.00157		-164.173	-0.99513
-164.171	0.00157		-164.171	-0.99513
-164.168	0.00158		-164.168	-0.99512
-164.166	0.00158		-164.166	-0.99512
-164.164	0.00158		-164.164	-0.99512
-164.162	0.00158		-164.162	-0.99511
-164.159	0.00159		-164.159	-0.99511
-164.157	0.00159		-164.157	-0.99511
-164.155	0.00159		-164.155	-0.9951
-164.153	0.00159		-164.153	-0.9951
-164.15	0.0016		-164.15	-0.9951
-164.148	0.0016		-164.148	-0.99509
-164.146	0.0016		-164.146	-0.99509
-164.144	0.0016		-164.144	-0.99508
-164.141	0.0016		-164.141	-0.99508
-164.139	0.00161		-164.139	-0.99508
-164.137	0.00161		-164.137	-0.99507
-164.134	0.00161		-164.134	-0.99507
-164.132	0.00161		-164.132	-0.99507
-164.13	0.00162		-164.13	-0.99506
-164.128	0.00162		-164.128	-0.99506
-164.125	0.00162		-164.125	-0.99506
-164.123	0.00162		-164.123	-0.99505
-164.121	0.00162		-164.121	-0.99505
-164.119	0.00162		-164.119	-0.99505
-164.116	0.00163		-164.116	-0.99504
-164.114	0.00163		-164.114	-0.99504
-164.112	0.00163		-164.112	-0.99504
-164.109	0.00163		-164.109	-0.99504
-164.107	0.00163		-164.107	-0.99503
-164.105	0.00163		-164.105	-0.99503
-164.103	0.00164		-164.103	-0.99503
-164.1	0.00164		-164.1	-0.99502
-164.098	0.00164		-164.098	-0.99502
-164.096	0.00164		-164.096	-0.99502
-164.094	0.00164		-164.094	-0.99501
-164.091	0.00164		-164.091	-0.99501
-164.089	0.00164		-164.089	-0.99501
-164.087	0.00165		-164.087	-0.995
-164.085	0.00165		-164.085	-0.995
-164.082	0.00165		-164.082	-0.995
-164.08	0.00165		-164.08	-0.99499
-164.078	0.00165		-164.078	-0.99499
-164.075	0.00165		-164.075	-0.99499
-164.073	0.00165		-164.073	-0.99499
-164.071	0.00165		-164.071	-0.99498
-164.069	0.00166		-164.069	-0.99498
-164.066	0.00166		-164.066	-0.99498
-164.064	0.00166		-164.064	-0.99497
-164.062	0.00166		-164.062	-0.99497
-164.06	0.00166		-164.06	-0.99497
-164.057	0.00166		-164.057	-0.99496
-164.055	0.00167		-164.055	-0.99496
-164.053	0.00167		-164.053	-0.99495
-164.05	0.00167		-164.05	-0.99495
-164.048	0.00167		-164.048	-0.99494
-164.046	0.00167		-164.046	-0.99494
-164.044	0.00168		-164.044	-0.99494
-164.041	0.00168		-164.041	-0.99493
-164.039	0.00168		-164.039	-0.99493
-164.037	0.00168		-164.037	-0.99492
-164.035	0.00168		-164.035	-0.99492
-164.032	0.00169		-164.032	-0.99491
-164.03	0.00169		-164.03	-0.99491
-164.028	0.00169		-164.028	-0.9949
-164.025	0.00169		-164.025	-0.9949
-164.023	0.00169		-164.023	-0.9949
-164.021	0.0017		-164.021	-0.99489
-164.019	0.0017		-164.019	-0.99488
-164.016	0.0017		-164.016	-0.99488
-164.014	0.0017		-164.014	-0.99487
-164.012	0.00171		-164.012	-0.99487
-164.01	0.00171		-164.01	-0.99486
-164.007	0.00171		-164.007	-0.99486
-164.005	0.00171		-164.005	-0.99485
-164.003	0.00171		-164.003	-0.99485
-164.001	0.00172		-164.001	-0.99484
-163.998	0.00172		-163.998	-0.99484
-163.996	0.00172		-163.996	-0.99483
-163.994	0.00172		-163.994	-0.99483
-163.991	0.00173		-163.991	-0.99482
-163.989	0.00173		-163.989	-0.99482
-163.987	0.00173		-163.987	-0.99481
-163.985	0.00173		-163.985	-0.99481
-163.982	0.00173		-163.982	-0.9948
-163.98	0.00174		-163.98	-0.99479
-163.978	0.00174		-163.978	-0.99479
-163.976	0.00174		-163.976	-0.99478
-163.973	0.00174		-163.973	-0.99478
-163.971	0.00174		-163.971	-0.99477
-163.969	0.00174		-163.969	-0.99477
-163.966	0.00175		-163.966	-0.99476
-163.964	0.00175		-163.964	-0.99476
-163.962	0.00175		-163.962	-0.99475
-163.96	0.00175		-163.96	-0.99475
-163.957	0.00175		-163.957	-0.99474
-163.955	0.00175		-163.955	-0.99474
-163.953	0.00176		-163.953	-0.99473
-163.951	0.00176		-163.951	-0.99473
-163.948	0.00176		-163.948	-0.99472
-163.946	0.00176		-163.946	-0.99472
-163.944	0.00176		-163.944	-0.99471
-163.941	0.00176		-163.941	-0.99471
-163.939	0.00176		-163.939	-0.9947
-163.937	0.00177		-163.937	-0.9947
-163.935	0.00177		-163.935	-0.99469
-163.932	0.00177		-163.932	-0.99469
-163.93	0.00177		-163.93	-0.99469
-163.928	0.00177		-163.928	-0.99468
-163.926	0.00177		-163.926	-0.99468
-163.923	0.00177		-163.923	-0.99467
-163.921	0.00178		-163.921	-0.99467
-163.919	0.00178		-163.919	-0.99466
-163.917	0.00178		-163.917	-0.99466
-163.914	0.00178		-163.914	-0.99465
-163.912	0.00178		-163.912	-0.99465
-163.91	0.00178		-163.91	-0.99465
-163.907	0.00178		-163.907	-0.99464
-163.905	0.00178		-163.905	-0.99464
-163.903	0.00178		-163.903	-0.99463
-163.901	0.00179		-163.901	-0.99463
-163.898	0.00179		-163.898	-0.99463
-163.896	0.00179		-163.896	-0.99462
-163.894	0.00179		-163.894	-0.99462
-163.892	0.00179		-163.892	-0.99462
-163.889	0.00179		-163.889	-0.99461
-163.887	0.00179		-163.887	-0.99461
-163.885	0.00179		-163.885	-0.9946
-163.882	0.00179		-163.882	-0.9946
-163.88	0.00179		-163.88	-0.9946
-163.878	0.00179		-163.878	-0.99459
-163.876	0.00179		-163.876	-0.99459
-163.873	0.00179		-163.873	-0.99459
-163.871	0.00179		-163.871	-0.99459
-163.869	0.00179		-163.869	-0.99458
-163.867	0.00179		-163.867	-0.99458
-163.864	0.00179		-163.864	-0.99458
-163.862	0.00179		-163.862	-0.99458
-163.86	0.00179		-163.86	-0.99458
-163.858	0.00179		-163.858	-0.99457
-163.855	0.00179		-163.855	-0.99457
-163.853	0.00179		-163.853	-0.99457
-163.851	0.00179		-163.851	-0.99457
-163.848	0.00179		-163.848	-0.99456
-163.846	0.00178		-163.846	-0.99456
-163.844	0.00178		-163.844	-0.99456
-163.842	0.00178		-163.842	-0.99456
-163.839	0.00178		-163.839	-0.99456
-163.837	0.00178		-163.837	-0.99455
-163.835	0.00178		-163.835	-0.99455
-163.833	0.00178		-163.833	-0.99455
-163.83	0.00178		-163.83	-0.99455
-163.828	0.00178		-163.828	-0.99455
-163.826	0.00178		-163.826	-0.99455
-163.823	0.00178		-163.823	-0.99455
-163.821	0.00178		-163.821	-0.99454
-163.819	0.00177		-163.819	-0.99454
-163.817	0.00177		-163.817	-0.99454
-163.814	0.00177		-163.814	-0.99454
-163.812	0.00177		-163.812	-0.99454
-163.81	0.00177		-163.81	-0.99454
-163.808	0.00177		-163.808	-0.99453
-163.805	0.00177		-163.805	-0.99453
-163.803	0.00177		-163.803	-0.99453
-163.801	0.00177		-163.801	-0.99453
-163.798	0.00177		-163.798	-0.99453
-163.796	0.00177		-163.796	-0.99453
-163.794	0.00177		-163.794	-0.99453
-163.792	0.00177		-163.792	-0.99452
-163.789	0.00177		-163.789	-0.99452
-163.787	0.00177		-163.787	-0.99452
-163.785	0.00177		-163.785	-0.99452
-163.783	0.00177		-163.783	-0.99452
-163.78	0.00177		-163.78	-0.99451
-163.778	0.00177		-163.778	-0.99451
-163.776	0.00177		-163.776	-0.99451
-163.774	0.00177		-163.774	-0.99451
-163.771	0.00177		-163.771	-0.9945
-163.769	0.00177		-163.769	-0.9945
-163.767	0.00177		-163.767	-0.9945
-163.764	0.00177		-163.764	-0.9945
-163.762	0.00177		-163.762	-0.99449
-163.76	0.00177		-163.76	-0.99449
-163.758	0.00177		-163.758	-0.99449
-163.755	0.00177		-163.755	-0.99448
-163.753	0.00177		-163.753	-0.99448
-163.751	0.00177		-163.751	-0.99448
-163.749	0.00177		-163.749	-0.99447
-163.746	0.00177		-163.746	-0.99447
-163.744	0.00178		-163.744	-0.99447
-163.742	0.00178		-163.742	-0.99446
-163.739	0.00178		-163.739	-0.99446
-163.737	0.00178		-163.737	-0.99445
-163.735	0.00178		-163.735	-0.99445
-163.733	0.00178		-163.733	-0.99444
-163.73	0.00178		-163.73	-0.99444
-163.728	0.00179		-163.728	-0.99443
-163.726	0.00179		-163.726	-0.99443
-163.724	0.00179		-163.724	-0.99442
-163.721	0.00179		-163.721	-0.99442
-163.719	0.00179		-163.719	-0.99441
-163.717	0.0018		-163.717	-0.99441
-163.715	0.0018		-163.715	-0.9944
-163.712	0.0018		-163.712	-0.9944
-163.71	0.0018		-163.71	-0.99439
-163.708	0.00181		-163.708	-0.99438
-163.705	0.00181		-163.705	-0.99438
-163.703	0.00181		-163.703	-0.99437
-163.701	0.00181		-163.701	-0.99437
-163.699	0.00182		-163.699	-0.99436
-163.696	0.00182		-163.696	-0.99435
-163.694	0.00182		-163.694	-0.99435
-163.692	0.00182		-163.692	-0.99434
-163.69	0.00183		-163.69	-0.99434
-163.687	0.00183		-163.687	-0.99433
-163.685	0.00183		-163.685	-0.99432
-163.683	0.00184		-163.683	-0.99432
-163.68	0.00184		-163.68	-0.99431
-163.678	0.00184		-163.678	-0.99431
-163.676	0.00185		-163.676	-0.9943
-163.674	0.00185		-163.674	-0.99429
-163.671	0.00185		-163.671	-0.99429
-163.669	0.00185		-163.669	-0.99428
-163.667	0.00186		-163.667	-0.99428
-163.665	0.00186		-163.665	-0.99427
-163.662	0.00186		-163.662	-0.99426
-163.66	0.00187		-163.66	-0.99426
-163.658	0.00187		-163.658	-0.99425
-163.655	0.00187		-163.655	-0.99425
-163.653	0.00188		-163.653	-0.99424
-163.651	0.00188		-163.651	-0.99424
-163.649	0.00188		-163.649	-0.99423
-163.646	0.00188		-163.646	-0.99423
-163.644	0.00189		-163.644	-0.99422
-163.642	0.00189		-163.642	-0.99422
-163.64	0.00189		-163.64	-0.99421
-163.637	0.00189		-163.637	-0.99421
-163.635	0.0019		-163.635	-0.9942
-163.633	0.0019		-163.633	-0.9942
-163.631	0.0019		-163.631	-0.99419
-163.628	0.00191		-163.628	-0.99419
-163.626	0.00191		-163.626	-0.99418
-163.624	0.00191		-163.624	-0.99418
-163.621	0.00191		-163.621	-0.99418
-163.619	0.00192		-163.619	-0.99417
-163.617	0.00192		-163.617	-0.99417
-163.615	0.00192		-163.615	-0.99416
-163.612	0.00193		-163.612	-0.99416
-163.61	0.00193		-163.61	-0.99416
-163.608	0.00193		-163.608	-0.99415
-163.606	0.00194		-163.606	-0.99415
-163.603	0.00194		-163.603	-0.99415
-163.601	0.00194		-163.601	-0.99415
-163.599	0.00194		-163.599	-0.99414
-163.596	0.00195		-163.596	-0.99414
-163.594	0.00195		-163.594	-0.99414
-163.592	0.00195		-163.592	-0.99414
-163.59	0.00196		-163.59	-0.99413
-163.587	0.00196		-163.587	-0.99413
-163.585	0.00196		-163.585	-0.99413
-163.583	0.00197		-163.583	-0.99413
-163.581	0.00197		-163.581	-0.99413
-163.578	0.00197		-163.578	-0.99412
-163.576	0.00197		-163.576	-0.99412
-163.574	0.00198		-163.574	-0.99412
-163.572	0.00198		-163.572	-0.99412
-163.569	0.00198		-163.569	-0.99412
-163.567	0.00199		-163.567	-0.99412
-163.565	0.00199		-163.565	-0.99411
-163.562	0.00199		-163.562	-0.99411
-163.56	0.002		-163.56	-0.99411
-163.558	0.002		-163.558	-0.99411
-163.556	0.002		-163.556	-0.99411
-163.553	0.00201		-163.553	-0.99411
-163.551	0.00201		-163.551	-0.99411
-163.549	0.00201		-163.549	-0.99411
-163.547	0.00201		-163.547	-0.99411
-163.544	0.00202		-163.544	-0.99411
-163.542	0.00202		-163.542	-0.9941
-163.54	0.00202		-163.54	-0.9941
-163.537	0.00202		-163.537	-0.9941
-163.535	0.00203		-163.535	-0.9941
-163.533	0.00203		-163.533	-0.9941
-163.531	0.00203		-163.531	-0.9941
-163.528	0.00203		-163.528	-0.9941
-163.526	0.00204		-163.526	-0.9941
-163.524	0.00204		-163.524	-0.9941
-163.522	0.00204		-163.522	-0.99409
-163.519	0.00204		-163.519	-0.99409
-163.517	0.00205		-163.517	-0.99409
-163.515	0.00205		-163.515	-0.99409
-163.512	0.00205		-163.512	-0.99409
-163.51	0.00205		-163.51	-0.99409
-163.508	0.00205		-163.508	-0.99408
-163.506	0.00206		-163.506	-0.99408
-163.503	0.00206		-163.503	-0.99408
-163.501	0.00206		-163.501	-0.99408
-163.499	0.00206		-163.499	-0.99408
-163.497	0.00206		-163.497	-0.99408
-163.494	0.00206		-163.494	-0.99407
-163.492	0.00207		-163.492	-0.99407
-163.49	0.00207		-163.49	-0.99407
-163.488	0.00207		-163.488	-0.99407
-163.485	0.00207		-163.485	-0.99407
-163.483	0.00207		-163.483	-0.99406
-163.481	0.00208		-163.481	-0.99406
-163.478	0.00208		-163.478	-0.99406
-163.476	0.00208		-163.476	-0.99406
-163.474	0.00208		-163.474	-0.99406
-163.472	0.00208		-163.472	-0.99405
-163.469	0.00208		-163.469	-0.99405
-163.467	0.00208		-163.467	-0.99405
-163.465	0.00209		-163.465	-0.99405
-163.463	0.00209		-163.463	-0.99405
-163.46	0.00209		-163.46	-0.99404
-163.458	0.00209		-163.458	-0.99404
-163.456	0.00209		-163.456	-0.99404
-163.453	0.00209		-163.453	-0.99404
-163.451	0.00209		-163.451	-0.99403
-163.449	0.00209		-163.449	-0.99403
-163.447	0.0021		-163.447	-0.99403
-163.444	0.0021		-163.444	-0.99403
-163.442	0.0021		-163.442	-0.99403
-163.44	0.0021		-163.44	-0.99402
-163.438	0.0021		-163.438	-0.99402
-163.435	0.0021		-163.435	-0.99402
-163.433	0.0021		-163.433	-0.99402
-163.431	0.00211		-163.431	-0.99401
-163.429	0.00211		-163.429	-0.99401
-163.426	0.00211		-163.426	-0.99401
-163.424	0.00211		-163.424	-0.99401
-163.422	0.00211		-163.422	-0.99401
-163.419	0.00211		-163.419	-0.994
-163.417	0.00211		-163.417	-0.994
-163.415	0.00212		-163.415	-0.994
-163.413	0.00212		-163.413	-0.994
-163.41	0.00212		-163.41	-0.99399
-163.408	0.00212		-163.408	-0.99399
-163.406	0.00212		-163.406	-0.99399
-163.404	0.00212		-163.404	-0.99399
-163.401	0.00213		-163.401	-0.99398
-163.399	0.00213		-163.399	-0.99398
-163.397	0.00213		-163.397	-0.99398
-163.394	0.00213		-163.394	-0.99397
-163.392	0.00213		-163.392	-0.99397
-163.39	0.00214		-163.39	-0.99397
-163.388	0.00214		-163.388	-0.99396
-163.385	0.00214		-163.385	-0.99396
-163.383	0.00214		-163.383	-0.99396
-163.381	0.00215		-163.381	-0.99395
-163.379	0.00215		-163.379	-0.99395
-163.376	0.00215		-163.376	-0.99395
-163.374	0.00215		-163.374	-0.99394
-163.372	0.00216		-163.372	-0.99394
-163.369	0.00216		-163.369	-0.99394
-163.367	0.00216		-163.367	-0.99394
-163.365	0.00217		-163.365	-0.99393
-163.363	0.00217		-163.363	-0.99393
-163.36	0.00217		-163.36	-0.99393
-163.358	0.00217		-163.358	-0.99392
-163.356	0.00218		-163.356	-0.99392
-163.354	0.00218		-163.354	-0.99392
-163.351	0.00218		-163.351	-0.99391
-163.349	0.00219		-163.349	-0.99391
-163.347	0.00219		-163.347	-0.99391
-163.345	0.00219		-163.345	-0.9939
-163.342	0.0022		-163.342	-0.9939
-163.34	0.0022		-163.34	-0.9939
-163.338	0.0022		-163.338	-0.99389
-163.335	0.0022		-163.335	-0.99389
-163.333	0.00221		-163.333	-0.99389
-163.331	0.00221		-163.331	-0.99388
-163.329	0.00221		-163.329	-0.99388
-163.326	0.00222		-163.326	-0.99388
-163.324	0.00222		-163.324	-0.99387
-163.322	0.00222		-163.322	-0.99387
-163.32	0.00223		-163.32	-0.99387
-163.317	0.00223		-163.317	-0.99386
-163.315	0.00223		-163.315	-0.99386
-163.313	0.00223		-163.313	-0.99386
-163.31	0.00224		-163.31	-0.99386
-163.308	0.00224		-163.308	-0.99385
-163.306	0.00224		-163.306	-0.99385
-163.304	0.00224		-163.304	-0.99385
-163.301	0.00224		-163.301	-0.99384
-163.299	0.00225		-163.299	-0.99384
-163.297	0.00225		-163.297	-0.99384
-163.295	0.00225		-163.295	-0.99384
-163.292	0.00225		-163.292	-0.99383
-163.29	0.00225		-163.29	-0.99383
-163.288	0.00225		-163.288	-0.99383
-163.285	0.00226		-163.285	-0.99383
-163.283	0.00226		-163.283	-0.99382
-163.281	0.00226		-163.281	-0.99382
-163.279	0.00226		-163.279	-0.99382
-163.276	0.00226		-163.276	-0.99382
-163.274	0.00226		-163.274	-0.99381
-163.272	0.00226		-163.272	-0.99381
-163.27	0.00226		-163.27	-0.99381
-163.267	0.00226		-163.267	-0.99381
-163.265	0.00226		-163.265	-0.9938
-163.263	0.00226		-163.263	-0.9938
-163.261	0.00226		-163.261	-0.9938
-163.258	0.00226		-163.258	-0.9938
-163.256	0.00226		-163.256	-0.9938
-163.254	0.00226		-163.254	-0.99379
-163.251	0.00226		-163.251	-0.99379
-163.249	0.00226		-163.249	-0.99379
-163.247	0.00226		-163.247	-0.99379
-163.245	0.00226		-163.245	-0.99378
-163.242	0.00226		-163.242	-0.99378
-163.24	0.00226		-163.24	-0.99378
-163.238	0.00226		-163.238	-0.99378
-163.236	0.00225		-163.236	-0.99378
-163.233	0.00225		-163.233	-0.99377
-163.231	0.00225		-163.231	-0.99377
-163.229	0.00225		-163.229	-0.99377
-163.226	0.00225		-163.226	-0.99377
-163.224	0.00225		-163.224	-0.99377
-163.222	0.00225		-163.222	-0.99376
-163.22	0.00224		-163.22	-0.99376
-163.217	0.00224		-163.217	-0.99376
-163.215	0.00224		-163.215	-0.99375
-163.213	0.00224		-163.213	-0.99375
-163.211	0.00224		-163.211	-0.99375
-163.208	0.00224		-163.208	-0.99374
-163.206	0.00223		-163.206	-0.99374
-163.204	0.00223		-163.204	-0.99374
-163.202	0.00223		-163.202	-0.99374
-163.199	0.00223		-163.199	-0.99373
-163.197	0.00223		-163.197	-0.99373
-163.195	0.00223		-163.195	-0.99373
-163.192	0.00223		-163.192	-0.99372
-163.19	0.00222		-163.19	-0.99372
-163.188	0.00222		-163.188	-0.99372
-163.186	0.00222		-163.186	-0.99371
-163.183	0.00222		-163.183	-0.99371
-163.181	0.00222		-163.181	-0.99371
-163.179	0.00222		-163.179	-0.9937
-163.177	0.00222		-163.177	-0.9937
-163.174	0.00222		-163.174	-0.99369
-163.172	0.00222		-163.172	-0.99369
-163.17	0.00221		-163.17	-0.99369
-163.167	0.00221		-163.167	-0.99368
-163.165	0.00221		-163.165	-0.99368
-163.163	0.00221		-163.163	-0.99367
-163.161	0.00221		-163.161	-0.99367
-163.158	0.00221		-163.158	-0.99367
-163.156	0.00222		-163.156	-0.99366
-163.154	0.00222		-163.154	-0.99366
-163.152	0.00222		-163.152	-0.99365
-163.149	0.00222		-163.149	-0.99365
-163.147	0.00222		-163.147	-0.99365
-163.145	0.00222		-163.145	-0.99364
-163.142	0.00222		-163.142	-0.99364
-163.14	0.00222		-163.14	-0.99363
-163.138	0.00223		-163.138	-0.99363
-163.136	0.00223		-163.136	-0.99363
-163.133	0.00223		-163.133	-0.99362
-163.131	0.00223		-163.131	-0.99362
-163.129	0.00223		-163.129	-0.99361
-163.127	0.00224		-163.127	-0.99361
-163.124	0.00224		-163.124	-0.99361
-163.122	0.00224		-163.122	-0.9936
-163.12	0.00225		-163.12	-0.9936
-163.118	0.00225		-163.118	-0.99359
-163.115	0.00225		-163.115	-0.99359
-163.113	0.00226		-163.113	-0.99359
-163.111	0.00226		-163.111	-0.99358
-163.108	0.00226		-163.108	-0.99358
-163.106	0.00227		-163.106	-0.99358
-163.104	0.00227		-163.104	-0.99357
-163.102	0.00227		-163.102	-0.99357
-163.099	0.00228		-163.099	-0.99356
-163.097	0.00228		-163.097	-0.99356
-163.095	0.00229		-163.095	-0.99356
-163.093	0.00229		-163.093	-0.99355
-163.09	0.0023		-163.09	-0.99355
-163.088	0.0023		-163.088	-0.99355
-163.086	0.00231		-163.086	-0.99354
-163.083	0.00231		-163.083	-0.99354
-163.081	0.00231		-163.081	-0.99354
-163.079	0.00232		-163.079	-0.99353
-163.077	0.00232		-163.077	-0.99353
-163.074	0.00233		-163.074	-0.99353
-163.072	0.00233		-163.072	-0.99352
-163.07	0.00234		-163.07	-0.99352
-163.068	0.00234		-163.068	-0.99352
-163.065	0.00235		-163.065	-0.99351
-163.063	0.00235		-163.063	-0.99351
-163.061	0.00235		-163.061	-0.99351
-163.059	0.00236		-163.059	-0.9935
-163.056	0.00236		-163.056	-0.9935
-163.054	0.00237		-163.054	-0.9935
-163.052	0.00237		-163.052	-0.99349
-163.049	0.00237		-163.049	-0.99349
-163.047	0.00238		-163.047	-0.99349
-163.045	0.00238		-163.045	-0.99348
-163.043	0.00238		-163.043	-0.99348
-163.04	0.00239		-163.04	-0.99348
-163.038	0.00239		-163.038	-0.99347
-163.036	0.00239		-163.036	-0.99347
-163.034	0.00239		-163.034	-0.99346
-163.031	0.00239		-163.031	-0.99346
-163.029	0.0024		-163.029	-0.99346
-163.027	0.0024		-163.027	-0.99345
-163.024	0.0024		-163.024	-0.99345
-163.022	0.0024		-163.022	-0.99345
-163.02	0.0024		-163.02	-0.99344
-163.018	0.0024		-163.018	-0.99344
-163.015	0.0024		-163.015	-0.99344
-163.013	0.0024		-163.013	-0.99343
-163.011	0.0024		-163.011	-0.99343
-163.009	0.00241		-163.009	-0.99342
-163.006	0.00241		-163.006	-0.99342
-163.004	0.00241		-163.004	-0.99342
-163.002	0.00241		-163.002	-0.99341
-162.999	0.00241		-162.999	-0.99341
-162.997	0.00241		-162.997	-0.9934
-162.995	0.0024		-162.995	-0.9934
-162.993	0.0024		-162.993	-0.9934
-162.99	0.0024		-162.99	-0.99339
-162.988	0.0024		-162.988	-0.99339
-162.986	0.0024		-162.986	-0.99338
-162.984	0.0024		-162.984	-0.99338
-162.981	0.0024		-162.981	-0.99337
-162.979	0.0024		-162.979	-0.99337
-162.977	0.0024		-162.977	-0.99337
-162.975	0.0024		-162.975	-0.99336
-162.972	0.0024		-162.972	-0.99336
-162.97	0.0024		-162.97	-0.99335
-162.968	0.0024		-162.968	-0.99335
-162.965	0.0024		-162.965	-0.99335
-162.963	0.0024		-162.963	-0.99334
-162.961	0.0024		-162.961	-0.99334
-162.959	0.0024		-162.959	-0.99333
-162.956	0.0024		-162.956	-0.99333
-162.954	0.0024		-162.954	-0.99333
-162.952	0.0024		-162.952	-0.99332
-162.95	0.0024		-162.95	-0.99332
-162.947	0.0024		-162.947	-0.99332
-162.945	0.0024		-162.945	-0.99331
-162.943	0.0024		-162.943	-0.99331
-162.94	0.0024		-162.94	-0.99331
-162.938	0.0024		-162.938	-0.9933
-162.936	0.0024		-162.936	-0.9933
-162.934	0.0024		-162.934	-0.9933
-162.931	0.0024		-162.931	-0.99329
-162.929	0.00241		-162.929	-0.99329
-162.927	0.00241		-162.927	-0.99329
-162.925	0.00241		-162.925	-0.99328
-162.922	0.00241		-162.922	-0.99328
-162.92	0.00241		-162.92	-0.99328
-162.918	0.00241		-162.918	-0.99327
-162.916	0.00241		-162.916	-0.99327
-162.913	0.00242		-162.913	-0.99327
-162.911	0.00242		-162.911	-0.99326
-162.909	0.00242		-162.909	-0.99326
-162.906	0.00242		-162.906	-0.99326
-162.904	0.00242		-162.904	-0.99326
-162.902	0.00243		-162.902	-0.99325
-162.9	0.00243		-162.9	-0.99325
-162.897	0.00243		-162.897	-0.99325
-162.895	0.00243		-162.895	-0.99324
-162.893	0.00244		-162.893	-0.99324
-162.891	0.00244		-162.891	-0.99324
-162.888	0.00244		-162.888	-0.99323
-162.886	0.00244		-162.886	-0.99323
-162.884	0.00245		-162.884	-0.99323
-162.881	0.00245		-162.881	-0.99322
-162.879	0.00245		-162.879	-0.99322
-162.877	0.00245		-162.877	-0.99322
-162.875	0.00246		-162.875	-0.99321
-162.872	0.00246		-162.872	-0.99321
-162.87	0.00246		-162.87	-0.9932
-162.868	0.00247		-162.868	-0.9932
-162.866	0.00247		-162.866	-0.9932
-162.863	0.00247		-162.863	-0.99319
-162.861	0.00247		-162.861	-0.99319
-162.859	0.00248		-162.859	-0.99319
-162.856	0.00248		-162.856	-0.99318
-162.854	0.00248		-162.854	-0.99318
-162.852	0.00249		-162.852	-0.99317
-162.85	0.00249		-162.85	-0.99317
-162.847	0.00249		-162.847	-0.99316
-162.845	0.0025		-162.845	-0.99316
-162.843	0.0025		-162.843	-0.99315
-162.841	0.0025		-162.841	-0.99315
-162.838	0.00251		-162.838	-0.99315
-162.836	0.00251		-162.836	-0.99314
-162.834	0.00251		-162.834	-0.99314
-162.832	0.00252		-162.832	-0.99313
-162.829	0.00252		-162.829	-0.99313
-162.827	0.00253		-162.827	-0.99312
-162.825	0.00253		-162.825	-0.99312
-162.822	0.00253		-162.822	-0.99311
-162.82	0.00253		-162.82	-0.99311
-162.818	0.00254		-162.818	-0.9931
-162.816	0.00254		-162.816	-0.99309
-162.813	0.00254		-162.813	-0.99309
-162.811	0.00255		-162.811	-0.99308
-162.809	0.00255		-162.809	-0.99307
-162.807	0.00255		-162.807	-0.99307
-162.804	0.00256		-162.804	-0.99306
-162.802	0.00256		-162.802	-0.99306
-162.8	0.00256		-162.8	-0.99305
-162.797	0.00256		-162.797	-0.99304
-162.795	0.00257		-162.795	-0.99304
-162.793	0.00257		-162.793	-0.99303
-162.791	0.00257		-162.791	-0.99302
-162.788	0.00258		-162.788	-0.99302
-162.786	0.00258		-162.786	-0.99301
-162.784	0.00258		-162.784	-0.993
-162.782	0.00258		-162.782	-0.99299
-162.779	0.00259		-162.779	-0.99299
-162.777	0.00259		-162.777	-0.99298
-162.775	0.00259		-162.775	-0.99297
-162.773	0.00259		-162.773	-0.99296
-162.77	0.00259		-162.77	-0.99296
-162.768	0.0026		-162.768	-0.99295
-162.766	0.0026		-162.766	-0.99294
-162.763	0.0026		-162.763	-0.99293
-162.761	0.0026		-162.761	-0.99292
-162.759	0.0026		-162.759	-0.99292
-162.757	0.0026		-162.757	-0.99291
-162.754	0.00261		-162.754	-0.9929
-162.752	0.00261		-162.752	-0.99289
-162.75	0.00261		-162.75	-0.99289
-162.748	0.00261		-162.748	-0.99288
-162.745	0.00261		-162.745	-0.99287
-162.743	0.00261		-162.743	-0.99286
-162.741	0.00261		-162.741	-0.99285
-162.738	0.00262		-162.738	-0.99285
-162.736	0.00262		-162.736	-0.99284
-162.734	0.00262		-162.734	-0.99283
-162.732	0.00262		-162.732	-0.99282
-162.729	0.00262		-162.729	-0.99282
-162.727	0.00262		-162.727	-0.99281
-162.725	0.00262		-162.725	-0.9928
-162.723	0.00262		-162.723	-0.99279
-162.72	0.00262		-162.72	-0.99279
-162.718	0.00262		-162.718	-0.99278
-162.716	0.00262		-162.716	-0.99277
-162.713	0.00262		-162.713	-0.99277
-162.711	0.00262		-162.711	-0.99276
-162.709	0.00262		-162.709	-0.99275
-162.707	0.00262		-162.707	-0.99275
-162.704	0.00262		-162.704	-0.99274
-162.702	0.00262		-162.702	-0.99273
-162.7	0.00262		-162.7	-0.99273
-162.698	0.00262		-162.698	-0.99272
-162.695	0.00262		-162.695	-0.99272
-162.693	0.00262		-162.693	-0.99271
-162.691	0.00262		-162.691	-0.99271
-162.689	0.00262		-162.689	-0.9927
-162.686	0.00262		-162.686	-0.9927
-162.684	0.00262		-162.684	-0.99269
-162.682	0.00262		-162.682	-0.99269
-162.679	0.00262		-162.679	-0.99268
-162.677	0.00262		-162.677	-0.99268
-162.675	0.00262		-162.675	-0.99267
-162.673	0.00262		-162.673	-0.99267
-162.67	0.00262		-162.67	-0.99266
-162.668	0.00262		-162.668	-0.99266
-162.666	0.00262		-162.666	-0.99266
-162.664	0.00262		-162.664	-0.99265
-162.661	0.00262		-162.661	-0.99265
-162.659	0.00262		-162.659	-0.99265
-162.657	0.00262		-162.657	-0.99264
-162.654	0.00262		-162.654	-0.99264
-162.652	0.00262		-162.652	-0.99264
-162.65	0.00262		-162.65	-0.99263
-162.648	0.00262		-162.648	-0.99263
-162.645	0.00262		-162.645	-0.99263
-162.643	0.00262		-162.643	-0.99263
-162.641	0.00262		-162.641	-0.99262
-162.639	0.00262		-162.639	-0.99262
-162.636	0.00262		-162.636	-0.99262
-162.634	0.00262		-162.634	-0.99262
-162.632	0.00262		-162.632	-0.99261
-162.63	0.00262		-162.63	-0.99261
-162.627	0.00263		-162.627	-0.99261
-162.625	0.00263		-162.625	-0.99261
-162.623	0.00263		-162.623	-0.99261
-162.62	0.00263		-162.62	-0.9926
-162.618	0.00263		-162.618	-0.9926
-162.616	0.00263		-162.616	-0.9926
-162.614	0.00263		-162.614	-0.9926
-162.611	0.00264		-162.611	-0.9926
-162.609	0.00264		-162.609	-0.9926
-162.607	0.00264		-162.607	-0.99259
-162.605	0.00264		-162.605	-0.99259
-162.602	0.00265		-162.602	-0.99259
-162.6	0.00265		-162.6	-0.99259
-162.598	0.00265		-162.598	-0.99259
-162.595	0.00265		-162.595	-0.99259
-162.593	0.00266		-162.593	-0.99259
-162.591	0.00266		-162.591	-0.99259
-162.589	0.00266		-162.589	-0.99259
-162.586	0.00267		-162.586	-0.99259
-162.584	0.00267		-162.584	-0.99259
-162.582	0.00267		-162.582	-0.99259
-162.58	0.00268		-162.58	-0.99259
-162.577	0.00268		-162.577	-0.99259
-162.575	0.00268		-162.575	-0.99259
-162.573	0.00269		-162.573	-0.99259
-162.57	0.00269		-162.57	-0.99259
-162.568	0.00269		-162.568	-0.99259
-162.566	0.0027		-162.566	-0.99259
-162.564	0.0027		-162.564	-0.99259
-162.561	0.0027		-162.561	-0.99259
-162.559	0.00271		-162.559	-0.99259
-162.557	0.00271		-162.557	-0.99259
-162.555	0.00271		-162.555	-0.99259
-162.552	0.00272		-162.552	-0.99259
-162.55	0.00272		-162.55	-0.9926
-162.548	0.00272		-162.548	-0.9926
-162.546	0.00273		-162.546	-0.9926
-162.543	0.00273		-162.543	-0.9926
-162.541	0.00273		-162.541	-0.9926
-162.539	0.00274		-162.539	-0.9926
-162.536	0.00274		-162.536	-0.9926
-162.534	0.00274		-162.534	-0.9926
-162.532	0.00275		-162.532	-0.9926
-162.53	0.00275		-162.53	-0.9926
-162.527	0.00275		-162.527	-0.9926
-162.525	0.00275		-162.525	-0.99261
-162.523	0.00276		-162.523	-0.99261
-162.521	0.00276		-162.521	-0.99261
-162.518	0.00276		-162.518	-0.99261
-162.516	0.00276		-162.516	-0.99261
-162.514	0.00276		-162.514	-0.99261
-162.511	0.00277		-162.511	-0.99261
-162.509	0.00277		-162.509	-0.99261
-162.507	0.00277		-162.507	-0.99261
-162.505	0.00277		-162.505	-0.99262
-162.502	0.00277		-162.502	-0.99262
-162.5	0.00277		-162.5	-0.99262
-162.498	0.00277		-162.498	-0.99262
-162.496	0.00277		-162.496	-0.99262
-162.493	0.00277		-162.493	-0.99262
-162.491	0.00277		-162.491	-0.99262
-162.489	0.00278		-162.489	-0.99262
-162.486	0.00278		-162.486	-0.99262
-162.484	0.00278		-162.484	-0.99262
-162.482	0.00278		-162.482	-0.99262
-162.48	0.00278		-162.48	-0.99262
-162.477	0.00278		-162.477	-0.99262
-162.475	0.00278		-162.475	-0.99262
-162.473	0.00278		-162.473	-0.99262
-162.471	0.00278		-162.471	-0.99262
-162.468	0.00278		-162.468	-0.99262
-162.466	0.00278		-162.466	-0.99262
-162.464	0.00278		-162.464	-0.99262
-162.462	0.00278		-162.462	-0.99262
-162.459	0.00278		-162.459	-0.99262
-162.457	0.00278		-162.457	-0.99262
-162.455	0.00278		-162.455	-0.99262
-162.452	0.00278		-162.452	-0.99262
-162.45	0.00278		-162.45	-0.99262
-162.448	0.00278		-162.448	-0.99262
-162.446	0.00278		-162.446	-0.99262
-162.443	0.00278		-162.443	-0.99262
-162.441	0.00277		-162.441	-0.99262
-162.439	0.00277		-162.439	-0.99262
-162.437	0.00277		-162.437	-0.99262
-162.434	0.00277		-162.434	-0.99262
-162.432	0.00277		-162.432	-0.99262
-162.43	0.00277		-162.43	-0.99262
-162.427	0.00277		-162.427	-0.99262
-162.425	0.00277		-162.425	-0.99262
-162.423	0.00277		-162.423	-0.99262
-162.421	0.00277		-162.421	-0.99262
-162.418	0.00277		-162.418	-0.99262
-162.416	0.00277		-162.416	-0.99262
-162.414	0.00277		-162.414	-0.99262
-162.412	0.00277		-162.412	-0.99262
-162.409	0.00277		-162.409	-0.99262
-162.407	0.00277		-162.407	-0.99262
-162.405	0.00277		-162.405	-0.99262
-162.403	0.00277		-162.403	-0.99262
-162.4	0.00277		-162.4	-0.99262
-162.398	0.00277		-162.398	-0.99262
-162.396	0.00277		-162.396	-0.99262
-162.393	0.00277		-162.393	-0.99262
-162.391	0.00277		-162.391	-0.99262
-162.389	0.00277		-162.389	-0.99262
-162.387	0.00277		-162.387	-0.99262
-162.384	0.00277		-162.384	-0.99262
-162.382	0.00277		-162.382	-0.99262
-162.38	0.00277		-162.38	-0.99262
-162.378	0.00277		-162.378	-0.99262
-162.375	0.00277		-162.375	-0.99262
-162.373	0.00277		-162.373	-0.99262
-162.371	0.00277		-162.371	-0.99262
-162.368	0.00277		-162.368	-0.99262
-162.366	0.00277		-162.366	-0.99262
-162.364	0.00276		-162.364	-0.99262
-162.362	0.00276		-162.362	-0.99262
-162.359	0.00276		-162.359	-0.99262
-162.357	0.00276		-162.357	-0.99262
-162.355	0.00276		-162.355	-0.99262
-162.353	0.00276		-162.353	-0.99262
-162.35	0.00276		-162.35	-0.99262
-162.348	0.00275		-162.348	-0.99262
-162.346	0.00275		-162.346	-0.99262
-162.343	0.00275		-162.343	-0.99262
-162.341	0.00275		-162.341	-0.99262
-162.339	0.00275		-162.339	-0.99262
-162.337	0.00275		-162.337	-0.99262
-162.334	0.00274		-162.334	-0.99262
-162.332	0.00274		-162.332	-0.99261
-162.33	0.00274		-162.33	-0.99261
-162.328	0.00274		-162.328	-0.99261
-162.325	0.00274		-162.325	-0.99261
-162.323	0.00273		-162.323	-0.99261
-162.321	0.00273		-162.321	-0.99261
-162.319	0.00273		-162.319	-0.99261
-162.316	0.00273		-162.316	-0.9926
-162.314	0.00273		-162.314	-0.9926
-162.312	0.00273		-162.312	-0.9926
-162.309	0.00272		-162.309	-0.9926
-162.307	0.00272		-162.307	-0.9926
-162.305	0.00272		-162.305	-0.99259
-162.303	0.00272		-162.303	-0.99259
-162.3	0.00272		-162.3	-0.99259
-162.298	0.00272		-162.298	-0.99259
-162.296	0.00271		-162.296	-0.99258
-162.294	0.00271		-162.294	-0.99258
-162.291	0.00271		-162.291	-0.99257
-162.289	0.00271		-162.289	-0.99257
-162.287	0.00271		-162.287	-0.99257
-162.284	0.00271		-162.284	-0.99256
-162.282	0.0027		-162.282	-0.99256
-162.28	0.0027		-162.28	-0.99255
-162.278	0.0027		-162.278	-0.99255
-162.275	0.0027		-162.275	-0.99254
-162.273	0.0027		-162.273	-0.99254
-162.271	0.0027		-162.271	-0.99253
-162.269	0.0027		-162.269	-0.99253
-162.266	0.0027		-162.266	-0.99252
-162.264	0.0027		-162.264	-0.99251
-162.262	0.0027		-162.262	-0.99251
-162.26	0.0027		-162.26	-0.9925
-162.257	0.0027		-162.257	-0.99249
-162.255	0.0027		-162.255	-0.99249
-162.253	0.0027		-162.253	-0.99248
-162.25	0.0027		-162.25	-0.99247
-162.248	0.0027		-162.248	-0.99247
-162.246	0.0027		-162.246	-0.99246
-162.244	0.0027		-162.244	-0.99245
-162.241	0.0027		-162.241	-0.99244
-162.239	0.0027		-162.239	-0.99244
-162.237	0.0027		-162.237	-0.99243
-162.235	0.0027		-162.235	-0.99242
-162.232	0.0027		-162.232	-0.99242
-162.23	0.0027		-162.23	-0.99241
-162.228	0.0027		-162.228	-0.9924
-162.225	0.0027		-162.225	-0.99239
-162.223	0.0027		-162.223	-0.99239
-162.221	0.0027		-162.221	-0.99238
-162.219	0.0027		-162.219	-0.99237
-162.216	0.0027		-162.216	-0.99237
-162.214	0.0027		-162.214	-0.99236
-162.212	0.0027		-162.212	-0.99235
-162.21	0.0027		-162.21	-0.99235
-162.207	0.0027		-162.207	-0.99234
-162.205	0.00271		-162.205	-0.99233
-162.203	0.00271		-162.203	-0.99233
-162.2	0.00271		-162.2	-0.99232
-162.198	0.00271		-162.198	-0.99232
-162.196	0.00271		-162.196	-0.99231
-162.194	0.00271		-162.194	-0.99231
-162.191	0.00271		-162.191	-0.9923
-162.189	0.00271		-162.189	-0.9923
-162.187	0.00271		-162.187	-0.99229
-162.185	0.00272		-162.185	-0.99229
-162.182	0.00272		-162.182	-0.99228
-162.18	0.00272		-162.18	-0.99228
-162.178	0.00272		-162.178	-0.99227
-162.176	0.00272		-162.176	-0.99227
-162.173	0.00272		-162.173	-0.99226
-162.171	0.00272		-162.171	-0.99226
-162.169	0.00272		-162.169	-0.99226
-162.166	0.00273		-162.166	-0.99225
-162.164	0.00273		-162.164	-0.99225
-162.162	0.00273		-162.162	-0.99224
-162.16	0.00273		-162.16	-0.99224
-162.157	0.00273		-162.157	-0.99224
-162.155	0.00273		-162.155	-0.99224
-162.153	0.00273		-162.153	-0.99223
-162.151	0.00274		-162.151	-0.99223
-162.148	0.00274		-162.148	-0.99223
-162.146	0.00274		-162.146	-0.99222
-162.144	0.00274		-162.144	-0.99222
-162.141	0.00274		-162.141	-0.99222
-162.139	0.00274		-162.139	-0.99222
-162.137	0.00274		-162.137	-0.99222
-162.135	0.00275		-162.135	-0.99221
-162.132	0.00275		-162.132	-0.99221
-162.13	0.00275		-162.13	-0.99221
-162.128	0.00275		-162.128	-0.99221
-162.126	0.00275		-162.126	-0.99221
-162.123	0.00275		-162.123	-0.99221
-162.121	0.00276		-162.121	-0.99221
-162.119	0.00276		-162.119	-0.9922
-162.117	0.00276		-162.117	-0.9922
-162.114	0.00276		-162.114	-0.9922
-162.112	0.00276		-162.112	-0.9922
-162.11	0.00276		-162.11	-0.9922
-162.107	0.00276		-162.107	-0.9922
-162.105	0.00277		-162.105	-0.9922
-162.103	0.00277		-162.103	-0.9922
-162.101	0.00277		-162.101	-0.9922
-162.098	0.00277		-162.098	-0.9922
-162.096	0.00277		-162.096	-0.9922
-162.094	0.00277		-162.094	-0.9922
-162.092	0.00277		-162.092	-0.9922
-162.089	0.00277		-162.089	-0.9922
-162.087	0.00278		-162.087	-0.9922
-162.085	0.00278		-162.085	-0.9922
-162.082	0.00278		-162.082	-0.9922
-162.08	0.00278		-162.08	-0.9922
-162.078	0.00278		-162.078	-0.9922
-162.076	0.00278		-162.076	-0.9922
-162.073	0.00278		-162.073	-0.9922
-162.071	0.00278		-162.071	-0.9922
-162.069	0.00278		-162.069	-0.9922
-162.067	0.00279		-162.067	-0.9922
-162.064	0.00279		-162.064	-0.9922
-162.062	0.00279		-162.062	-0.9922
-162.06	0.00279		-162.06	-0.9922
-162.057	0.00279		-162.057	-0.9922
-162.055	0.00279		-162.055	-0.9922
-162.053	0.00279		-162.053	-0.9922
-162.051	0.00279		-162.051	-0.9922
-162.048	0.00279		-162.048	-0.9922
-162.046	0.00279		-162.046	-0.9922
-162.044	0.00279		-162.044	-0.9922
-162.042	0.00279		-162.042	-0.9922
-162.039	0.00279		-162.039	-0.9922
-162.037	0.00279		-162.037	-0.9922
-162.035	0.00279		-162.035	-0.9922
-162.033	0.00279		-162.033	-0.9922
[truncated: 129,075 more rows]

## Sheet: Figure 2d
EDX spectra of MFU-Zn-Cl and MFU-Zn-SCN
MFU-Zn-Cl			MFU-Zn-SCN
Energy (keV)	Intensity (a.u.)		Energy (keV)	Intensity (a.u.)
-0.47615	783.041		-0.47615	0
-0.47115	783.041		-0.47115	0
-0.46615	783.041		-0.46615	0
-0.46115	783.041		-0.46115	0
-0.45615	783.041		-0.45615	0
-0.45115	783.041		-0.45115	0
-0.44615	783.041		-0.44615	0
-0.44115	783.041		-0.44115	0
-0.43615	783.041		-0.43615	0
-0.43115	783.041		-0.43115	0
-0.42615	783.041		-0.42615	0
-0.42115	783.041		-0.42115	0
-0.41615	783.041		-0.41615	0
-0.41115	783.041		-0.41115	0
-0.40615	783.041		-0.40615	0
-0.40115	783.041		-0.40115	0
-0.39615	783.041		-0.39615	0
-0.39115	783.041		-0.39115	0
-0.38615	783.041		-0.38615	0
-0.38115	783.041		-0.38115	0
-0.37615	783.041		-0.37615	0
-0.37115	783.041		-0.37115	0
-0.36615	783.041		-0.36615	0
-0.36115	783.041		-0.36115	0
-0.35615	783.041		-0.35615	0
-0.35115	783.041		-0.35115	0
-0.34615	783.041		-0.34615	0
-0.34115	783.041		-0.34115	0
-0.33615	783.041		-0.33615	0
-0.33115	783.041		-0.33115	0
-0.32615	783.041		-0.32615	0
-0.32115	783.041		-0.32115	0
-0.31615	783.041		-0.31615	0
-0.31115	783.041		-0.31115	0
-0.30615	783.041		-0.30615	0
-0.30115	783.041		-0.30115	0
-0.29615	783.041		-0.29615	0
-0.29115	783.041		-0.29115	0
-0.28615	783.041		-0.28615	0
-0.28115	783.041		-0.28115	0
-0.27615	783.041		-0.27615	0
-0.27115	783.041		-0.27115	0
-0.26615	783.041		-0.26615	0
-0.26115	783.041		-0.26115	0
-0.25615	783.041		-0.25615	0
-0.25115	783.041		-0.25115	0
-0.24615	783.041		-0.24615	0
-0.24115	783.041		-0.24115	0
-0.23615	783.041		-0.23615	0
-0.23115	783.041		-0.23115	0
-0.22615	783.041		-0.22615	0
-0.22115	783.041		-0.22115	0
-0.21615	783.041		-0.21615	0
-0.21115	783.041		-0.21115	0
-0.20615	783.041		-0.20615	0
-0.20115	783.041		-0.20115	0
-0.19615	783.041		-0.19615	0
-0.19115	783.041		-0.19115	0
-0.18615	783.041		-0.18615	0
-0.18115	783.041		-0.18115	0
-0.17615	783.041		-0.17615	0
-0.17115	783.041		-0.17115	0
-0.16615	783.041		-0.16615	0
-0.16115	783.041		-0.16115	0
-0.15615	783.041		-0.15615	0
-0.15115	783.041		-0.15115	0
-0.14615	783.041		-0.14615	0
-0.14115	783.041		-0.14115	0
-0.13615	783.041		-0.13615	0
-0.13115	783.041		-0.13115	0
-0.12615	783.041		-0.12615	0
-0.12115	783.041		-0.12115	0
-0.11615	783.041		-0.11615	0
-0.11115	783.041		-0.11115	0
-0.10615	783.041		-0.10615	0
-0.10115	783.041		-0.10115	0
-0.09615	783.041		-0.09615	0
-0.09115	783.041		-0.09115	0
-0.08615	783.041		-0.08615	0
-0.08115	783.041		-0.08115	0
-0.07615	783.041		-0.07615	0
-0.07115	783.041		-0.07115	0
-0.06615	783.041		-0.06615	0
-0.06115	783.041		-0.06115	0
-0.05615	783.041		-0.05615	0
-0.05115	783.041		-0.05115	0
-0.04615	783.041		-0.04615	0
-0.04115	783.041		-0.04115	0
-0.03615	783.041		-0.03615	0
-0.03115	783.041		-0.03115	0
-0.02615	783.041		-0.02615	0
-0.02115	783.041		-0.02115	0
-0.01615	783.041		-0.01615	0
-0.01115	783.041		-0.01115	0
-0.00615	783.041		-0.00615	0
-0.00115	783.041		-0.00115	0
0.00385	783.041		0.00385	0
0.00885	783.041		0.00885	0
0.01385	783.041		0.01385	0
0.01885	783.041		0.01885	0
0.02385	783.041		0.02385	0
0.02885	783.041		0.02885	0
0.03385	783.041		0.03385	0
0.03885	783.041		0.03885	0
0.04385	783.041		0.04385	0
0.04885	783.041		0.04885	0
0.05385	783.041		0.05385	0
0.05885	783.041		0.05885	0
0.06385	783.041		0.06385	0
0.06885	783.041		0.06885	0
0.07385	783.041		0.07385	0
0.07885	783.041		0.07885	0
0.08385	783.041		0.08385	0
0.08885	783.041		0.08885	0
0.09385	783.041		0.09385	0
0.09885	783.041		0.09885	0
0.10385	783.041		0.10385	0
0.10885	783.041		0.10885	0
0.11385	783.041		0.11385	0
0.11885	783.041		0.11885	0
0.12385	783.041		0.12385	0
0.12885	783.041		0.12885	0
0.13385	783.041		0.13385	0
0.13885	783.041		0.13885	0
0.14385	783.041		0.14385	0
0.14885	783.041		0.14885	0
0.15385	881.041		0.15385	197
0.15885	887.041		0.15885	208
0.16385	892.041		0.16385	219
0.16885	890.041		0.16885	237
0.17385	881.041		0.17385	262
0.17885	910.041		0.17885	295
0.18385	899.041		0.18385	293
0.18885	897.041		0.18885	291
0.19385	901.041		0.19385	335
0.19885	926.041		0.19885	322
0.20385	930.041		0.20385	339
0.20885	927.041		0.20885	350
0.21385	909.041		0.21385	343
0.21885	925.041		0.21885	377
0.22385	928.041		0.22385	408
0.22885	979.041		0.22885	486
0.23385	979.041		0.23385	501
0.23885	1027.04		0.23885	517
0.24385	998.041		0.24385	537
0.24885	1037.04		0.24885	596
0.25385	1014.04		0.25385	629
0.25885	1092.04		0.25885	644
0.26385	1035.04		0.26385	641
0.26885	1047.04		0.26885	623
0.27385	1012.04		0.27385	600
0.27885	1051.04		0.27885	591
0.28385	1047.04		0.28385	546
0.28885	1001.04		0.28885	454
0.29385	985.041		0.29385	432
0.29885	959.041		0.29885	318
0.30385	914.041		0.30385	337
0.30885	898.041		0.30885	220
0.31385	890.041		0.31385	189
0.31885	864.041		0.31885	165
0.32385	843.041		0.32385	118
0.32885	838.041		0.32885	113
0.33385	826.041		0.33385	99
0.33885	821.041		0.33885	90
0.34385	828.041		0.34385	88
0.34885	832.041		0.34885	129
0.35385	826.041		0.35385	120
0.35885	827.041		0.35885	147
0.36385	837.041		0.36385	142
0.36885	852.041		0.36885	164
0.37385	852.041		0.37385	174
0.37885	838.041		0.37885	167
0.38385	848.041		0.38385	178
0.38885	866.041		0.38885	189
0.39385	862.041		0.39385	186
0.39885	847.041		0.39885	163
0.40385	845.041		0.40385	157
0.40885	838.041		0.40885	138
0.41385	838.041		0.41385	104
0.41885	826.041		0.41885	95
0.42385	831.041		0.42385	95
0.42885	827.041		0.42885	77
0.43385	817.041		0.43385	73
0.43885	809.041		0.43885	67
0.44385	817.041		0.44385	40
0.44885	813.041		0.44885	51
0.45385	808.041		0.45385	58
0.45885	810.041		0.45885	45
0.46385	817.041		0.46385	43
0.46885	817.041		0.46885	66
0.47385	818.041		0.47385	61
0.47885	820.041		0.47885	76
0.48385	829.041		0.48385	84
0.48885	836.041		0.48885	98
0.49385	848.041		0.49385	121
0.49885	835.041		0.49885	108
0.50385	852.041		0.50385	128
0.50885	884.041		0.50885	164
0.51385	880.041		0.51385	189
0.51885	891.041		0.51885	202
0.52385	907.041		0.52385	197
0.52885	896.041		0.52885	176
0.53385	888.041		0.53385	190
0.53885	880.041		0.53885	164
0.54385	898.041		0.54385	152
0.54885	863.041		0.54885	131
0.55385	870.041		0.55385	113
0.55885	860.041		0.55885	96
0.56385	853.041		0.56385	88
0.56885	830.041		0.56885	56
0.57385	824.041		0.57385	43
0.57885	816.041		0.57885	38
0.58385	809.041		0.58385	43
0.58885	804.041		0.58885	31
0.59385	803.041		0.59385	18
0.59885	796.041		0.59885	14
0.60385	793.041		0.60385	9
0.60885	792.041		0.60885	13
0.61385	789.041		0.61385	14
0.61885	793.041		0.61885	15
0.62385	794.041		0.62385	12
0.62885	791.041		0.62885	10
0.63385	799.041		0.63385	6
0.63885	792.041		0.63885	16
0.64385	795.041		0.64385	8
0.64885	798.041		0.64885	15
0.65385	801.041		0.65385	6
0.65885	805.041		0.65885	8
0.66385	805.041		0.66385	12
0.66885	807.041		0.66885	18
0.67385	815.041		0.67385	11
0.67885	813.041		0.67885	13
0.68385	812.041		0.68385	9
0.68885	812.041		0.68885	15
0.69385	823.041		0.69385	11
0.69885	811.041		0.69885	17
0.70385	800.041		0.70385	5
0.70885	797.041		0.70885	8
0.71385	808.041		0.71385	11
0.71885	793.041		0.71885	10
0.72385	798.041		0.72385	11
0.72885	800.041		0.72885	11
0.73385	801.041		0.73385	8
0.73885	795.041		0.73885	7
0.74385	787.041		0.74385	15
0.74885	794.041		0.74885	6
0.75385	790.041		0.75385	8
0.75885	791.041		0.75885	12
0.76385	785.041		0.76385	6
0.76885	787.041		0.76885	15
0.77385	787.041		0.77385	20
0.77885	788.041		0.77885	11
0.78385	790.041		0.78385	12
0.78885	787.041		0.78885	10
0.79385	791.041		0.79385	13
0.79885	789.041		0.79885	16
0.80385	789.041		0.80385	18
0.80885	790.041		0.80885	10
0.81385	791.041		0.81385	10
0.81885	794.041		0.81885	7
0.82385	790.041		0.82385	11
0.82885	786.041		0.82885	18
0.83385	790.041		0.83385	14
0.83885	795.041		0.83885	18
0.84385	796.041		0.84385	30
0.84885	801.041		0.84885	18
0.85385	790.041		0.85385	23
0.85885	792.041		0.85885	21
0.86385	797.041		0.86385	24
0.86885	802.041		0.86885	33
0.87385	803.041		0.87385	15
0.87885	803.041		0.87885	35
0.88385	798.041		0.88385	34
0.88885	801.041		0.88885	19
0.89385	812.041		0.89385	27
0.89885	806.041		0.89885	36
0.90385	815.041		0.90385	49
0.90885	801.041		0.90885	34
0.91385	810.041		0.91385	46
0.91885	798.041		0.91885	43
0.92385	806.041		0.92385	35
0.92885	813.041		0.92885	36
0.93385	801.041		0.93385	35
0.93885	811.041		0.93885	45
0.94385	811.041		0.94385	43
0.94885	806.041		0.94885	52
0.95385	805.041		0.95385	39
0.95885	835.041		0.95885	55
0.96385	821.041		0.96385	53
0.96885	838.041		0.96885	68
0.97385	852.041		0.97385	81
0.97885	851.041		0.97885	94
0.98385	860.041		0.98385	121
0.98885	881.041		0.98885	138
0.99385	906.041		0.99385	158
0.99885	939.041		0.99885	169
1.00385	925.041		1.00385	199
1.00885	955.041		1.00885	207
1.01385	984.041		1.01385	238
1.01885	966.041		1.01885	207
1.02385	968.041		1.02385	231
1.02885	988.041		1.02885	249
1.03385	991.041		1.03385	240
1.03885	970.041		1.03885	209
1.04385	945.041		1.04385	188
1.04885	929.041		1.04885	175
1.05385	929.041		1.05385	156
1.05885	888.041		1.05885	126
1.06385	895.041		1.06385	130
1.06885	873.041		1.06885	87
1.07385	844.041		1.07385	86
1.07885	845.041		1.07885	57
1.08385	823.041		1.08385	37
1.08885	824.041		1.08885	50
1.09385	820.041		1.09385	22
1.09885	807.041		1.09885	26
1.10385	806.041		1.10385	17
1.10885	805.041		1.10885	13
1.11385	799.041		1.11385	14
1.11885	792.041		1.11885	6
1.12385	794.041		1.12385	5
1.12885	788.041		1.12885	15
1.13385	790.041		1.13385	10
1.13885	787.041		1.13885	6
1.14385	786.041		1.14385	9
1.14885	788.041		1.14885	11
1.15385	787.041		1.15385	7
1.15885	789.041		1.15885	1
1.16385	786.041		1.16385	4
1.16885	789.041		1.16885	5
1.17385	789.041		1.17385	4
1.17885	788.041		1.17885	4
1.18385	784.041		1.18385	3
1.18885	784.041		1.18885	8
1.19385	787.041		1.19385	5
1.19885	783.041		1.19885	3
1.20385	787.041		1.20385	4
1.20885	787.041		1.20885	5
1.21385	784.041		1.21385	5
1.21885	788.041		1.21885	3
1.22385	788.041		1.22385	1
1.22885	785.041		1.22885	5
1.23385	785.041		1.23385	5
1.23885	785.041		1.23885	4
1.24385	784.041		1.24385	5
1.24885	787.041		1.24885	6
1.25385	786.041		1.25385	9
1.25885	783.041		1.25885	0
1.26385	785.041		1.26385	7
1.26885	784.041		1.26885	4
1.27385	783.041		1.27385	3
1.27885	786.041		1.27885	5
1.28385	785.041		1.28385	3
1.28885	783.041		1.28885	1
1.29385	785.041		1.29385	3
1.29885	783.041		1.29885	4
1.30385	786.041		1.30385	2
1.30885	785.041		1.30885	5
1.31385	788.041		1.31385	4
1.31885	785.041		1.31885	6
1.32385	787.041		1.32385	4
1.32885	786.041		1.32885	3
1.33385	787.041		1.33385	7
1.33885	785.041		1.33885	5
1.34385	787.041		1.34385	7
1.34885	786.041		1.34885	2
1.35385	785.041		1.35385	7
1.35885	785.041		1.35885	0
1.36385	785.041		1.36385	0
1.36885	784.041		1.36885	5
1.37385	785.041		1.37385	0
1.37885	784.041		1.37885	6
1.38385	784.041		1.38385	5
1.38885	786.041		1.38885	3
1.39385	785.041		1.39385	7
1.39885	788.041		1.39885	6
1.40385	783.041		1.40385	4
1.40885	783.041		1.40885	4
1.41385	786.041		1.41385	4
1.41885	784.041		1.41885	6
1.42385	786.041		1.42385	5
1.42885	790.041		1.42885	8
1.43385	784.041		1.43385	4
1.43885	785.041		1.43885	8
1.44385	787.041		1.44385	4
1.44885	790.041		1.44885	4
1.45385	788.041		1.45385	3
1.45885	789.041		1.45885	2
1.46385	784.041		1.46385	4
1.46885	787.041		1.46885	8
1.47385	786.041		1.47385	2
1.47885	788.041		1.47885	1
1.48385	784.041		1.48385	8
1.48885	784.041		1.48885	3
1.49385	783.041		1.49385	6
1.49885	787.041		1.49885	3
1.50385	790.041		1.50385	5
1.50885	786.041		1.50885	5
1.51385	784.041		1.51385	6
1.51885	786.041		1.51885	7
1.52385	787.041		1.52385	6
1.52885	785.041		1.52885	5
1.53385	785.041		1.53385	4
1.53885	785.041		1.53885	9
1.54385	787.041		1.54385	2
1.54885	787.041		1.54885	3
1.55385	786.041		1.55385	2
1.55885	785.041		1.55885	2
1.56385	784.041		1.56385	3
1.56885	786.041		1.56885	4
1.57385	786.041		1.57385	5
1.57885	784.041		1.57885	4
1.58385	784.041		1.58385	6
1.58885	786.041		1.58885	4
1.59385	784.041		1.59385	2
1.59885	785.041		1.59885	2
1.60385	784.041		1.60385	2
1.60885	784.041		1.60885	2
1.61385	784.041		1.61385	5
1.61885	783.041		1.61885	3
1.62385	787.041		1.62385	3
1.62885	785.041		1.62885	3
1.63385	783.041		1.63385	1
1.63885	784.041		1.63885	4
1.64385	784.041		1.64385	7
1.64885	785.041		1.64885	5
1.65385	787.041		1.65385	4
1.65885	785.041		1.65885	2
1.66385	784.041		1.66385	3
1.66885	783.041		1.66885	5
1.67385	786.041		1.67385	6
1.67885	785.041		1.67885	7
1.68385	787.041		1.68385	5
1.68885	784.041		1.68885	6
1.69385	785.041		1.69385	2
1.69885	787.041		1.69885	1
1.70385	789.041		1.70385	8
1.70885	784.041		1.70885	3
1.71385	787.041		1.71385	6
1.71885	787.041		1.71885	3
1.72385	788.041		1.72385	5
1.72885	788.041		1.72885	5
1.73385	787.041		1.73385	6
1.73885	785.041		1.73885	7
1.74385	787.041		1.74385	6
1.74885	790.041		1.74885	5
1.75385	789.041		1.75385	4
1.75885	792.041		1.75885	9
1.76385	788.041		1.76385	2
1.76885	793.041		1.76885	3
1.77385	788.041		1.77385	2
1.77885	789.041		1.77885	1
1.78385	786.041		1.78385	8
1.78885	785.041		1.78885	3
1.79385	785.041		1.79385	6
1.79885	785.041		1.79885	3
1.80385	788.041		1.80385	5
1.80885	786.041		1.80885	5
1.81385	785.041		1.81385	6
1.81885	784.041		1.81885	7
1.82385	787.041		1.82385	6
1.82885	788.041		1.82885	5
1.83385	785.041		1.83385	4
1.83885	784.041		1.83885	9
1.84385	783.041		1.84385	2
1.84885	785.041		1.84885	3
1.85385	784.041		1.85385	2
1.85885	785.041		1.85885	2
1.86385	786.041		1.86385	4
1.86885	787.041		1.86885	2
1.87385	784.041		1.87385	2
1.87885	788.041		1.87885	2
1.88385	784.041		1.88385	4
1.88885	785.041		1.88885	5
1.89385	783.041		1.89385	2
1.89885	785.041		1.89885	7
1.90385	784.041		1.90385	1
1.90885	784.041		1.90885	1
1.91385	785.041		1.91385	2
1.91885	785.041		1.91885	1
1.92385	783.041		1.92385	7
1.92885	783.041		1.92885	4
1.93385	785.041		1.93385	2
1.93885	785.041		1.93885	5
1.94385	786.041		1.94385	6
1.94885	784.041		1.94885	5
1.95385	786.041		1.95385	5
1.95885	786.041		1.95885	1
1.96385	786.041		1.96385	4
1.96885	784.041		1.96885	9
1.97385	785.041		1.97385	2
1.97885	785.041		1.97885	7
1.98385	785.041		1.98385	6
1.98885	784.041		1.98885	3
1.99385	783.041		1.99385	2
1.99885	783.041		1.99885	3
2.00385	784.041		2.00385	2
2.00885	786.041		2.00885	3
2.01385	784.041		2.01385	5
2.01885	788.041		2.01885	6
2.02385	785.041		2.02385	1
2.02885	785.041		2.02885	2
2.03385	786.041		2.03385	4
2.03885	786.041		2.03885	4
2.04385	785.041		2.04385	3
2.04885	784.041		2.04885	3
2.05385	785.041		2.05385	6
2.05885	784.041		2.05885	3
2.06385	785.041		2.06385	3
2.06885	783.041		2.06885	1
2.07385	785.041		2.07385	3
2.07885	785.041		2.07885	2
2.08385	784.041		2.08385	2
2.08885	785.041		2.08885	3
2.09385	786.041		2.09385	1
2.09885	783.041		2.09885	3
2.10385	787.041		2.10385	1
2.10885	784.041		2.10885	1
2.11385	786.041		2.11385	5
2.11885	784.041		2.11885	1
2.12385	785.041		2.12385	4
2.12885	786.041		2.12885	3
2.13385	784.041		2.13385	5
2.13885	786.041		2.13885	3
2.14385	785.041		2.14385	3
2.14885	785.041		2.14885	7
2.15385	785.041		2.15385	2
2.15885	785.041		2.15885	2
2.16385	785.041		2.16385	2
2.16885	783.041		2.16885	4
2.17385	784.041		2.17385	1
2.17885	786.041		2.17885	4
2.18385	785.041		2.18385	5
2.18885	785.041		2.18885	4
2.19385	784.041		2.19385	6
2.19885	784.041		2.19885	0
2.20385	783.041		2.20385	7
2.20885	785.041		2.20885	5
2.21385	784.041		2.21385	5
2.21885	786.041		2.21885	7
2.22385	785.041		2.22385	4
2.22885	785.041		2.22885	11
2.23385	784.041		2.23385	12
2.23885	785.041		2.23885	10
2.24385	784.041		2.24385	15
2.24885	786.041		2.24885	12
2.25385	783.041		2.25385	14
2.25885	785.041		2.25885	16
2.26385	786.041		2.26385	15
2.26885	784.041		2.26885	27
2.27385	784.041		2.27385	27
2.27885	784.041		2.27885	40
2.28385	784.041		2.28385	31
2.28885	784.041		2.28885	32
2.29385	783.041		2.29385	40
2.29885	784.041		2.29885	42
2.30385	785.041		2.30385	41
2.30885	785.041		2.30885	54
2.31385	784.041		2.31385	56
2.31885	783.041		2.31885	38
2.32385	784.041		2.32385	60
2.32885	784.041		2.32885	48
2.33385	785.041		2.33385	44
2.33885	786.041		2.33885	32
2.34385	785.041		2.34385	36
2.34885	784.041		2.34885	30
2.35385	786.041		2.35385	27
2.35885	784.041		2.35885	22
2.36385	783.041		2.36385	22
2.36885	785.041		2.36885	16
2.37385	788.041		2.37385	19
2.37885	790.041		2.37885	10
2.38385	783.041		2.38385	11
2.38885	784.041		2.38885	6
2.39385	784.041		2.39385	8
2.39885	783.041		2.39885	7
2.40385	785.041		2.40385	8
2.40885	785.041		2.40885	4
2.41385	785.041		2.41385	4
2.41885	784.041		2.41885	3
2.42385	784.041		2.42385	4
2.42885	784.041		2.42885	5
2.43385	784.041		2.43385	6
2.43885	784.041		2.43885	4
2.44385	786.041		2.44385	7
2.44885	786.041		2.44885	4
2.45385	784.041		2.45385	8
2.45885	787.041		2.45885	5
2.46385	785.041		2.46385	7
2.46885	785.041		2.46885	7
2.47385	788.041		2.47385	6
2.47885	784.041		2.47885	5
2.48385	785.041		2.48385	6
2.48885	787.041		2.48885	4
2.49385	785.041		2.49385	8
2.49885	785.041		2.49885	2
2.50385	785.041		2.50385	5
2.50885	784.041		2.50885	2
2.51385	786.041		2.51385	1
2.51885	783.041		2.51885	4
2.52385	790.041		2.52385	2
2.52885	789.041		2.52885	6
2.53385	786.041		2.53385	5
2.53885	787.041		2.53885	2
2.54385	787.041		2.54385	2
2.54885	790.041		2.54885	1
2.55385	791.041		2.55385	4
2.55885	794.041		2.55885	3
2.56385	795.041		2.56385	5
2.56885	795.041		2.56885	3
2.57385	798.041		2.57385	5
2.57885	800.041		2.57885	5
2.58385	798.041		2.58385	2
2.58885	799.041		2.58885	4
2.59385	802.041		2.59385	7
2.59885	806.041		2.59885	5
2.60385	805.041		2.60385	6
2.60885	813.041		2.60885	6
2.61385	809.041		2.61385	3
2.61885	814.041		2.61885	5
2.62385	810.041		2.62385	1
2.62885	812.041		2.62885	7
2.63385	815.041		2.63385	4
2.63885	810.041		2.63885	10
2.64385	819.041		2.64385	5
2.64885	813.041		2.64885	5
2.65385	810.041		2.65385	12
2.65885	812.041		2.65885	3
2.66385	809.041		2.66385	1
2.66885	810.041		2.66885	3
2.67385	801.041		2.67385	4
2.67885	799.041		2.67885	5
2.68385	801.041		2.68385	7
2.68885	801.041		2.68885	5
2.69385	793.041		2.69385	2
2.69885	793.041		2.69885	7
2.70385	788.041		2.70385	5
2.70885	791.041		2.70885	2
2.71385	795.041		2.71385	0
2.71885	790.041		2.71885	1
2.72385	787.041		2.72385	1
2.72885	790.041		2.72885	4
2.73385	784.041		2.73385	2
2.73885	786.041		2.73885	3
2.74385	786.041		2.74385	2
2.74885	785.041		2.74885	4
2.75385	783.041		2.75385	0
2.75885	785.041		2.75885	3
2.76385	787.041		2.76385	5
2.76885	787.041		2.76885	1
2.77385	786.041		2.77385	4
2.77885	785.041		2.77885	1
2.78385	787.041		2.78385	1
2.78885	785.041		2.78885	1
2.79385	784.041		2.79385	2
2.79885	788.041		2.79885	1
2.80385	791.041		2.80385	2
2.80885	787.041		2.80885	1
2.81385	787.041		2.81385	3
2.81885	787.041		2.81885	1
2.82385	791.041		2.82385	3
2.82885	785.041		2.82885	1
2.83385	787.041		2.83385	5
2.83885	789.041		2.83885	4
2.84385	785.041		2.84385	1
2.84885	787.041		2.84885	1
2.85385	786.041		2.85385	1
2.85885	788.041		2.85885	0
2.86385	788.041		2.86385	5
2.86885	785.041		2.86885	0
2.87385	785.041		2.87385	4
2.87885	785.041		2.87885	3
2.88385	785.041		2.88385	4
2.88885	783.041		2.88885	2
2.89385	784.041		2.89385	1
2.89885	787.041		2.89885	1
2.90385	784.041		2.90385	0
2.90885	787.041		2.90885	4
2.91385	785.041		2.91385	2
2.91885	785.041		2.91885	2
2.92385	784.041		2.92385	1
2.92885	786.041		2.92885	2
2.93385	785.041		2.93385	1
2.93885	783.041		2.93885	4
2.94385	784.041		2.94385	1
2.94885	784.041		2.94885	4
2.95385	785.041		2.95385	4
2.95885	784.041		2.95885	1
2.96385	784.041		2.96385	0
2.96885	783.041		2.96885	1
2.97385	786.041		2.97385	1
2.97885	784.041		2.97885	2
2.98385	785.041		2.98385	0
2.98885	787.041		2.98885	1
2.99385	783.041		2.99385	0
2.99885	785.041		2.99885	2
3.00385	785.041		3.00385	1
3.00885	784.041		3.00885	2
3.01385	784.041		3.01385	2
3.01885	783.041		3.01885	3
3.02385	783.041		3.02385	1
3.02885	784.041		3.02885	1
3.03385	783.041		3.03385	1
3.03885	783.041		3.03885	1
3.04385	783.041		3.04385	1
3.04885	783.041		3.04885	3
3.05385	784.041		3.05385	3
3.05885	784.041		3.05885	0
3.06385	783.041		3.06385	1
3.06885	783.041		3.06885	2
3.07385	783.041		3.07385	0
3.07885	787.041		3.07885	0
3.08385	783.041		3.08385	2
3.08885	785.041		3.08885	3
3.09385	785.041		3.09385	1
3.09885	783.041		3.09885	2
3.10385	784.041		3.10385	2
3.10885	787.041		3.10885	1
3.11385	784.041		3.11385	1
3.11885	785.041		3.11885	3
3.12385	783.041		3.12385	1
3.12885	783.041		3.12885	0
3.13385	783.041		3.13385	0
3.13885	784.041		3.13885	3
3.14385	783.041		3.14385	1
3.14885	784.041		3.14885	4
3.15385	783.041		3.15385	1
3.15885	787.041		3.15885	2
3.16385	784.041		3.16385	1
3.16885	784.041		3.16885	3
3.17385	786.041		3.17385	0
3.17885	785.041		3.17885	0
3.18385	783.041		3.18385	0
3.18885	783.041		3.18885	5
3.19385	785.041		3.19385	2
3.19885	784.041		3.19885	0
3.20385	784.041		3.20385	2
3.20885	783.041		3.20885	3
3.21385	784.041		3.21385	1
3.21885	783.041		3.21885	1
3.22385	784.041		3.22385	4
3.22885	785.041		3.22885	3
3.23385	784.041		3.23385	0
3.23885	784.041		3.23885	2
3.24385	785.041		3.24385	4
3.24885	783.041		3.24885	2
3.25385	784.041		3.25385	2
3.25885	784.041		3.25885	1
3.26385	783.041		3.26385	1
3.26885	785.041		3.26885	2
3.27385	783.041		3.27385	3
3.27885	783.041		3.27885	1
3.28385	783.041		3.28385	1
3.28885	784.041		3.28885	3
3.29385	783.041		3.29385	2
3.29885	783.041		3.29885	0
3.30385	785.041		3.30385	2
3.30885	784.041		3.30885	3
3.31385	783.041		3.31385	4
3.31885	784.041		3.31885	1
3.32385	784.041		3.32385	0
3.32885	784.041		3.32885	0
3.33385	785.041		3.33385	3
3.33885	784.041		3.33885	1
3.34385	784.041		3.34385	1
3.34885	784.041		3.34885	3
3.35385	783.041		3.35385	1
3.35885	785.041		3.35885	1
3.36385	786.041		3.36385	2
3.36885	784.041		3.36885	3
3.37385	784.041		3.37385	0
3.37885	784.041		3.37885	0
3.38385	783.041		3.38385	0
3.38885	787.041		3.38885	5
3.39385	787.041		3.39385	4
3.39885	785.041		3.39885	1
3.40385	783.041		3.40385	0
3.40885	784.041		3.40885	2
3.41385	783.041		3.41385	1
3.41885	783.041		3.41885	2
3.42385	783.041		3.42385	1
3.42885	785.041		3.42885	2
3.43385	785.041		3.43385	1
3.43885	787.041		3.43885	3
3.44385	784.041		3.44385	1
3.44885	785.041		3.44885	0
3.45385	783.041		3.45385	0
3.45885	784.041		3.45885	2
3.46385	784.041		3.46385	4
3.46885	785.041		3.46885	1
3.47385	786.041		3.47385	2
3.47885	785.041		3.47885	1
3.48385	785.041		3.48385	3
3.48885	785.041		3.48885	1
3.49385	784.041		3.49385	0
3.49885	783.041		3.49885	4
3.50385	783.041		3.50385	0
3.50885	783.041		3.50885	2
3.51385	784.041		3.51385	3
3.51885	784.041		3.51885	2
3.52385	783.041		3.52385	0
3.52885	784.041		3.52885	1
3.53385	785.041		3.53385	2
3.53885	783.041		3.53885	1
3.54385	783.041		3.54385	1
3.54885	783.041		3.54885	2
3.55385	785.041		3.55385	1
3.55885	784.041		3.55885	4
3.56385	783.041		3.56385	2
3.56885	783.041		3.56885	1
3.57385	784.041		3.57385	1
3.57885	783.041		3.57885	2
3.58385	783.041		3.58385	0
3.58885	784.041		3.58885	2
3.59385	784.041		3.59385	0
3.59885	783.041		3.59885	4
3.60385	783.041		3.60385	1
3.60885	787.041		3.60885	0
3.61385	783.041		3.61385	3
3.61885	783.041		3.61885	1
3.62385	784.041		3.62385	1
3.62885	783.041		3.62885	2
3.63385	783.041		3.63385	0
3.63885	785.041		3.63885	2
3.64385	784.041		3.64385	0
3.64885	783.041		3.64885	0
3.65385	784.041		3.65385	0
3.65885	783.041		3.65885	5
3.66385	786.041		3.66385	0
3.66885	785.041		3.66885	0
3.67385	784.041		3.67385	5
3.67885	784.041		3.67885	2
3.68385	785.041		3.68385	2
3.68885	785.041		3.68885	5
3.69385	784.041		3.69385	4
3.69885	784.041		3.69885	1
3.70385	784.041		3.70385	1
3.70885	785.041		3.70885	2
3.71385	783.041		3.71385	4
3.71885	783.041		3.71885	1
3.72385	783.041		3.72385	1
3.72885	783.041		3.72885	3
3.73385	785.041		3.73385	1
3.73885	783.041		3.73885	0
3.74385	783.041		3.74385	1
3.74885	787.041		3.74885	4
3.75385	785.041		3.75385	3
3.75885	785.041		3.75885	6
3.76385	783.041		3.76385	2
3.76885	784.041		3.76885	1
3.77385	784.041		3.77385	1
3.77885	783.041		3.77885	2
3.78385	784.041		3.78385	3
3.78885	784.041		3.78885	1
3.79385	787.041		3.79385	0
3.79885	783.041		3.79885	4
3.80385	783.041		3.80385	2
3.80885	785.041		3.80885	0
3.81385	783.041		3.81385	0
3.81885	784.041		3.81885	1
3.82385	784.041		3.82385	3
3.82885	783.041		3.82885	1
3.83385	786.041		3.83385	1
3.83885	784.041		3.83885	1
3.84385	785.041		3.84385	2
3.84885	784.041		3.84885	0
3.85385	785.041		3.85385	1
3.85885	785.041		3.85885	3
3.86385	783.041		3.86385	1
3.86885	783.041		3.86885	4
3.87385	785.041		3.87385	3
3.87885	784.041		3.87885	1
3.88385	783.041		3.88385	3
3.88885	783.041		3.88885	2
3.89385	786.041		3.89385	2
3.89885	783.041		3.89885	0
3.90385	784.041		3.90385	0
3.90885	784.041		3.90885	0
3.91385	784.041		3.91385	1
3.91885	783.041		3.91885	0
3.92385	783.041		3.92385	1
3.92885	783.041		3.92885	1
3.93385	784.041		3.93385	2
3.93885	783.041		3.93885	2
3.94385	785.041		3.94385	5
3.94885	783.041		3.94885	1
3.95385	785.041		3.95385	2
3.95885	786.041		3.95885	4
3.96385	784.041		3.96385	0
3.96885	785.041		3.96885	1
3.97385	787.041		3.97385	2
3.97885	784.041		3.97885	2
3.98385	784.041		3.98385	1
3.98885	784.041		3.98885	1
3.99385	784.041		3.99385	1
3.99885	785.041		3.99885	0
4.00385	783.041		4.00385	0
4.00885	784.041		4.00885	3
4.01385	784.041		4.01385	1
4.01885	784.041		4.01885	1
4.02385	786.041		4.02385	2
4.02885	783.041		4.02885	2
4.03385	784.041		4.03385	0
4.03885	786.041		4.03885	1
4.04385	784.041		4.04385	2
4.04885	784.041		4.04885	0
4.05385	787.041		4.05385	1
4.05885	783.041		4.05885	3
4.06385	785.041		4.06385	1
4.06885	784.041		4.06885	1
4.07385	783.041		4.07385	1
4.07885	783.041		4.07885	2
4.08385	783.041		4.08385	1
4.08885	784.041		4.08885	0
4.09385	785.041		4.09385	0
4.09885	783.041		4.09885	2
4.10385	786.041		4.10385	3
4.10885	784.041		4.10885	1
4.11385	785.041		4.11385	1
4.11885	783.041		4.11885	0
4.12385	784.041		4.12385	1
4.12885	783.041		4.12885	0
4.13385	784.041		4.13385	0
4.13885	784.041		4.13885	0
4.14385	785.041		4.14385	1
4.14885	783.041		4.14885	1
4.15385	785.041		4.15385	1
4.15885	783.041		4.15885	0
4.16385	785.041		4.16385	2
4.16885	785.041		4.16885	3
4.17385	783.041		4.17385	2
4.17885	786.041		4.17885	1
4.18385	784.041		4.18385	2
4.18885	783.041		4.18885	0
4.19385	783.041		4.19385	3
4.19885	786.041		4.19885	0
4.20385	784.041		4.20385	0
4.20885	783.041		4.20885	2
4.21385	783.041		4.21385	2
4.21885	784.041		4.21885	3
4.22385	785.041		4.22385	1
4.22885	783.041		4.22885	1
4.23385	783.041		4.23385	2
4.23885	783.041		4.23885	1
4.24385	783.041		4.24385	4
4.24885	783.041		4.24885	0
4.25385	786.041		4.25385	0
4.25885	784.041		4.25885	2
4.26385	783.041		4.26385	0
4.26885	784.041		4.26885	1
4.27385	785.041		4.27385	2
4.27885	784.041		4.27885	0
4.28385	784.041		4.28385	0
4.28885	783.041		4.28885	1
4.29385	786.041		4.29385	2
4.29885	783.041		4.29885	1
4.30385	784.041		4.30385	3
4.30885	783.041		4.30885	2
4.31385	783.041		4.31385	2
4.31885	784.041		4.31885	1
4.32385	783.041		4.32385	0
4.32885	783.041		4.32885	2
4.33385	784.041		4.33385	0
4.33885	784.041		4.33885	1
4.34385	783.041		4.34385	1
4.34885	784.041		4.34885	0
4.35385	783.041		4.35385	1
4.35885	783.041		4.35885	1
4.36385	784.041		4.36385	2
4.36885	783.041		4.36885	1
4.37385	783.041		4.37385	0
4.37885	783.041		4.37885	0
4.38385	783.041		4.38385	0
4.38885	785.041		4.38885	2
4.39385	783.041		4.39385	0
4.39885	783.041		4.39885	0
4.40385	783.041		4.40385	0
4.40885	785.041		4.40885	1
4.41385	784.041		4.41385	2
4.41885	783.041		4.41885	4
4.42385	783.041		4.42385	1
4.42885	785.041		4.42885	4
4.43385	787.041		4.43385	0
4.43885	785.041		4.43885	3
4.44385	784.041		4.44385	0
4.44885	783.041		4.44885	0
4.45385	783.041		4.45385	1
4.45885	784.041		4.45885	2
4.46385	784.041		4.46385	1
4.46885	785.041		4.46885	2
4.47385	783.041		4.47385	0
4.47885	785.041		4.47885	0
4.48385	783.041		4.48385	1
4.48885	784.041		4.48885	3
4.49385	784.041		4.49385	1
4.49885	784.041		4.49885	4
4.50385	783.041		4.50385	1
4.50885	785.041		4.50885	1
4.51385	783.041		4.51385	1
4.51885	783.041		4.51885	1
4.52385	783.041		4.52385	2
4.52885	783.041		4.52885	0
4.53385	784.041		4.53385	2
4.53885	783.041		4.53885	0
4.54385	785.041		4.54385	1
4.54885	783.041		4.54885	0
4.55385	784.041		4.55385	3
4.55885	783.041		4.55885	0
4.56385	784.041		4.56385	3
4.56885	783.041		4.56885	0
4.57385	784.041		4.57385	0
4.57885	783.041		4.57885	0
4.58385	785.041		4.58385	2
4.58885	784.041		4.58885	1
4.59385	783.041		4.59385	1
4.59885	784.041		4.59885	2
4.60385	784.041		4.60385	1
4.60885	783.041		4.60885	2
4.61385	785.041		4.61385	0
4.61885	784.041		4.61885	0
4.62385	783.041		4.62385	2
4.62885	784.041		4.62885	2
4.63385	783.041		4.63385	0
4.63885	783.041		4.63885	1
4.64385	785.041		4.64385	2
4.64885	783.041		4.64885	1
4.65385	783.041		4.65385	1
4.65885	784.041		4.65885	1
4.66385	783.041		4.66385	1
4.66885	783.041		4.66885	0
4.67385	785.041		4.67385	3
4.67885	784.041		4.67885	1
4.68385	783.041		4.68385	1
4.68885	783.041		4.68885	1
4.69385	784.041		4.69385	1
4.69885	784.041		4.69885	1
4.70385	784.041		4.70385	2
4.70885	783.041		4.70885	2
4.71385	783.041		4.71385	1
4.71885	784.041		4.71885	2
4.72385	783.041		4.72385	5
4.72885	784.041		4.72885	2
4.73385	783.041		4.73385	2
4.73885	784.041		4.73885	2
4.74385	783.041		4.74385	1
4.74885	783.041		4.74885	2
4.75385	784.041		4.75385	0
4.75885	783.041		4.75885	1
4.76385	784.041		4.76385	2
4.76885	783.041		4.76885	0
4.77385	784.041		4.77385	1
4.77885	783.041		4.77885	0
4.78385	784.041		4.78385	1
4.78885	783.041		4.78885	1
4.79385	783.041		4.79385	1
4.79885	783.041		4.79885	0
4.80385	784.041		4.80385	1
4.80885	785.041		4.80885	0
4.81385	783.041		4.81385	0
4.81885	783.041		4.81885	0
4.82385	783.041		4.82385	2
4.82885	785.041		4.82885	3
4.83385	784.041		4.83385	1
4.83885	783.041		4.83885	1
4.84385	784.041		4.84385	3
4.84885	783.041		4.84885	0
4.85385	784.041		4.85385	0
4.85885	783.041		4.85885	1
4.86385	783.041		4.86385	0
4.86885	783.041		4.86885	1
4.87385	783.041		4.87385	3
4.87885	785.041		4.87885	0
4.88385	783.041		4.88385	1
4.88885	784.041		4.88885	1
4.89385	785.041		4.89385	1
4.89885	783.041		4.89885	0
4.90385	783.041		4.90385	3
4.90885	784.041		4.90885	2
4.91385	783.041		4.91385	0
4.91885	783.041		4.91885	0
4.92385	783.041		4.92385	0
4.92885	785.041		4.92885	4
4.93385	783.041		4.93385	1
4.93885	784.041		4.93885	4
4.94385	784.041		4.94385	1
4.94885	783.041		4.94885	3
4.95385	783.041		4.95385	2
4.95885	784.041		4.95885	1
4.96385	783.041		4.96385	0
4.96885	785.041		4.96885	1
4.97385	783.041		4.97385	3
4.97885	783.041		4.97885	2
4.98385	784.041		4.98385	1
4.98885	783.041		4.98885	1
4.99385	783.041		4.99385	2
4.99885	784.041		4.99885	1
5.00385	783.041		5.00385	0
5.00885	784.041		5.00885	1
5.01385	785.041		5.01385	2
5.01885	783.041		5.01885	2
5.02385	784.041		5.02385	2
5.02885	784.041		5.02885	0
5.03385	783.041		5.03385	3
5.03885	783.041		5.03885	2
5.04385	783.041		5.04385	1
5.04885	783.041		5.04885	1
5.05385	783.041		5.05385	1
5.05885	784.041		5.05885	1
5.06385	784.041		5.06385	0
5.06885	784.041		5.06885	0
5.07385	785.041		5.07385	0
5.07885	783.041		5.07885	0
5.08385	784.041		5.08385	0
5.08885	783.041		5.08885	3
5.09385	783.041		5.09385	1
5.09885	784.041		5.09885	1
5.10385	783.041		5.10385	2
5.10885	783.041		5.10885	1
5.11385	784.041		5.11385	2
5.11885	783.041		5.11885	2
5.12385	783.041		5.12385	3
5.12885	785.041		5.12885	0
5.13385	784.041		5.13385	0
5.13885	784.041		5.13885	1
5.14385	783.041		5.14385	0
5.14885	784.041		5.14885	0
5.15385	785.041		5.15385	1
5.15885	784.041		5.15885	1
5.16385	783.041		5.16385	0
5.16885	783.041		5.16885	1
5.17385	784.041		5.17385	0
5.17885	784.041		5.17885	0
5.18385	783.041		5.18385	0
5.18885	784.041		5.18885	1
5.19385	784.041		5.19385	3
5.19885	783.041		5.19885	0
5.20385	783.041		5.20385	1
5.20885	784.041		5.20885	0
5.21385	783.041		5.21385	0
5.21885	783.041		5.21885	1
5.22385	783.041		5.22385	0
5.22885	785.041		5.22885	3
5.23385	783.041		5.23385	0
5.23885	783.041		5.23885	2
5.24385	784.041		5.24385	1
5.24885	783.041		5.24885	2
5.25385	783.041		5.25385	1
5.25885	784.041		5.25885	0
5.26385	784.041		5.26385	2
5.26885	784.041		5.26885	0
5.27385	784.041		5.27385	0
5.27885	785.041		5.27885	1
5.28385	783.041		5.28385	1
5.28885	784.041		5.28885	1
5.29385	783.041		5.29385	0
5.29885	784.041		5.29885	0
5.30385	783.041		5.30385	2
5.30885	783.041		5.30885	0
5.31385	784.041		5.31385	1
5.31885	783.041		5.31885	3
5.32385	784.041		5.32385	0
5.32885	785.041		5.32885	1
5.33385	785.041		5.33385	0
5.33885	783.041		5.33885	0
5.34385	783.041		5.34385	1
5.34885	783.041		5.34885	2
5.35385	784.041		5.35385	1
5.35885	784.041		5.35885	1
5.36385	783.041		5.36385	1
5.36885	783.041		5.36885	1
5.37385	783.041		5.37385	1
5.37885	784.041		5.37885	1
5.38385	783.041		5.38385	0
5.38885	784.041		5.38885	0
5.39385	783.041		5.39385	0
5.39885	783.041		5.39885	1
5.40385	784.041		5.40385	1
5.40885	784.041		5.40885	0
5.41385	784.041		5.41385	1
5.41885	783.041		5.41885	1
5.42385	783.041		5.42385	3
5.42885	784.041		5.42885	1
5.43385	783.041		5.43385	4
5.43885	785.041		5.43885	0
5.44385	783.041		5.44385	3
5.44885	784.041		5.44885	1
5.45385	783.041		5.45385	2
5.45885	784.041		5.45885	0
5.46385	784.041		5.46385	0
5.46885	784.041		5.46885	1
5.47385	783.041		5.47385	1
5.47885	783.041		5.47885	1
5.48385	783.041		5.48385	2
5.48885	784.041		5.48885	2
5.49385	783.041		5.49385	2
5.49885	784.041		5.49885	3
5.50385	783.041		5.50385	2
5.50885	783.041		5.50885	3
5.51385	783.041		5.51385	0
5.51885	783.041		5.51885	1
5.52385	783.041		5.52385	0
5.52885	783.041		5.52885	1
5.53385	783.041		5.53385	0
5.53885	784.041		5.53885	0
5.54385	783.041		5.54385	1
5.54885	783.041		5.54885	2
5.55385	783.041		5.55385	1
5.55885	784.041		5.55885	0
5.56385	785.041		5.56385	0
5.56885	783.041		5.56885	0
5.57385	783.041		5.57385	2
5.57885	784.041		5.57885	0
5.58385	785.041		5.58385	2
5.58885	784.041		5.58885	1
5.59385	784.041		5.59385	1
5.59885	783.041		5.59885	0
5.60385	784.041		5.60385	1
5.60885	784.041		5.60885	1
5.61385	783.041		5.61385	1
5.61885	784.041		5.61885	1
5.62385	783.041		5.62385	3
5.62885	784.041		5.62885	0
5.63385	785.041		5.63385	3
5.63885	783.041		5.63885	0
5.64385	783.041		5.64385	0
5.64885	785.041		5.64885	0
5.65385	784.041		5.65385	0
5.65885	783.041		5.65885	0
5.66385	783.041		5.66385	0
5.66885	783.041		5.66885	1
5.67385	783.041		5.67385	2
5.67885	784.041		5.67885	1
5.68385	783.041		5.68385	0
5.68885	784.041		5.68885	1
5.69385	783.041		5.69385	5
5.69885	783.041		5.69885	1
5.70385	783.041		5.70385	1
5.70885	784.041		5.70885	0
5.71385	784.041		5.71385	1
5.71885	784.041		5.71885	1
5.72385	784.041		5.72385	1
5.72885	784.041		5.72885	1
5.73385	784.041		5.73385	0
5.73885	783.041		5.73885	1
5.74385	784.041		5.74385	1
5.74885	783.041		5.74885	0
5.75385	783.041		5.75385	2
5.75885	784.041		5.75885	1
5.76385	783.041		5.76385	0
5.76885	783.041		5.76885	4
5.77385	783.041		5.77385	0
5.77885	783.041		5.77885	2
5.78385	783.041		5.78385	1
5.78885	783.041		5.78885	2
5.79385	784.041		5.79385	2
5.79885	783.041		5.79885	1
5.80385	784.041		5.80385	3
5.80885	783.041		5.80885	2
5.81385	783.041		5.81385	0
5.81885	783.041		5.81885	2
5.82385	784.041		5.82385	0
5.82885	783.041		5.82885	0
5.83385	784.041		5.83385	2
5.83885	783.041		5.83885	0
5.84385	783.041		5.84385	0
5.84885	783.041		5.84885	0
5.85385	785.041		5.85385	2
5.85885	784.041		5.85885	1
5.86385	784.041		5.86385	1
5.86885	783.041		5.86885	0
5.87385	783.041		5.87385	1
5.87885	783.041		5.87885	0
5.88385	783.041		5.88385	1
5.88885	783.041		5.88885	0
5.89385	783.041		5.89385	0
5.89885	783.041		5.89885	1
5.90385	784.041		5.90385	0
5.90885	784.041		5.90885	2
5.91385	784.041		5.91385	1
5.91885	783.041		5.91885	0
5.92385	784.041		5.92385	2
5.92885	784.041		5.92885	1
5.93385	785.041		5.93385	1
5.93885	784.041		5.93885	0
5.94385	785.041		5.94385	1
5.94885	785.041		5.94885	4
5.95385	783.041		5.95385	1
5.95885	785.041		5.95885	2
5.96385	783.041		5.96385	1
5.96885	783.041		5.96885	0
5.97385	783.041		5.97385	2
5.97885	783.041		5.97885	0
5.98385	783.041		5.98385	2
5.98885	783.041		5.98885	1
5.99385	783.041		5.99385	1
5.99885	784.041		5.99885	0
6.00385	784.041		6.00385	1
6.00885	783.041		6.00885	2
6.01385	783.041		6.01385	0
6.01885	784.041		6.01885	1
6.02385	783.041		6.02385	1
6.02885	784.041		6.02885	3
6.03385	783.041		6.03385	0
6.03885	784.041		6.03885	0
6.04385	783.041		6.04385	2
6.04885	783.041		6.04885	2
6.05385	784.041		6.05385	0
6.05885	784.041		6.05885	1
6.06385	783.041		6.06385	0
6.06885	783.041		6.06885	0
6.07385	783.041		6.07385	1
6.07885	784.041		6.07885	1
6.08385	783.041		6.08385	2
6.08885	784.041		6.08885	1
6.09385	783.041		6.09385	1
6.09885	783.041		6.09885	0
6.10385	784.041		6.10385	1
6.10885	784.041		6.10885	1
6.11385	783.041		6.11385	2
6.11885	783.041		6.11885	2
6.12385	784.041		6.12385	0
6.12885	785.041		6.12885	0
6.13385	785.041		6.13385	2
6.13885	783.041		6.13885	2
6.14385	783.041		6.14385	2
6.14885	783.041		6.14885	2
6.15385	783.041		6.15385	2
6.15885	783.041		6.15885	1
6.16385	783.041		6.16385	1
6.16885	783.041		6.16885	0
6.17385	785.041		6.17385	2
6.17885	783.041		6.17885	1
6.18385	783.041		6.18385	1
6.18885	784.041		6.18885	3
6.19385	783.041		6.19385	1
6.19885	783.041		6.19885	1
6.20385	783.041		6.20385	1
6.20885	784.041		6.20885	1
6.21385	784.041		6.21385	0
6.21885	783.041		6.21885	0
6.22385	784.041		6.22385	0
6.22885	784.041		6.22885	1
6.23385	783.041		6.23385	2
6.23885	784.041		6.23885	2
6.24385	783.041		6.24385	2
6.24885	783.041		6.24885	0
6.25385	783.041		6.25385	0
6.25885	783.041		6.25885	1
6.26385	784.041		6.26385	1
6.26885	783.041		6.26885	2
6.27385	784.041		6.27385	1
6.27885	785.041		6.27885	0
6.28385	784.041		6.28385	1
6.28885	783.041		6.28885	3
6.29385	783.041		6.29385	0
6.29885	784.041		6.29885	2
6.30385	783.041		6.30385	1
6.30885	786.041		6.30885	2
6.31385	785.041		6.31385	1
6.31885	784.041		6.31885	1
6.32385	783.041		6.32385	3
6.32885	783.041		6.32885	1
6.33385	783.041		6.33385	1
6.33885	783.041		6.33885	3
6.34385	783.041		6.34385	0
6.34885	783.041		6.34885	2
6.35385	783.041		6.35385	3
6.35885	784.041		6.35885	0
6.36385	783.041		6.36385	4
6.36885	783.041		6.36885	4
6.37385	784.041		6.37385	5
6.37885	783.041		6.37885	3
6.38385	784.041		6.38385	1
6.38885	783.041		6.38885	1
6.39385	784.041		6.39385	0
6.39885	786.041		6.39885	3
6.40385	783.041		6.40385	1
6.40885	785.041		6.40885	0
6.41385	783.041		6.41385	2
6.41885	785.041		6.41885	1
6.42385	783.041		6.42385	0
6.42885	783.041		6.42885	0
6.43385	785.041		6.43385	3
6.43885	784.041		6.43885	3
6.44385	784.041		6.44385	2
6.44885	783.041		6.44885	2
6.45385	784.041		6.45385	4
6.45885	784.041		6.45885	1
6.46385	783.041		6.46385	1
6.46885	783.041		6.46885	1
6.47385	783.041		6.47385	2
6.47885	784.041		6.47885	1
6.48385	783.041		6.48385	0
6.48885	783.041		6.48885	2
6.49385	784.041		6.49385	1
6.49885	783.041		6.49885	0
6.50385	783.041		6.50385	0
6.50885	784.041		6.50885	1
6.51385	783.041		6.51385	0
6.51885	784.041		6.51885	2
6.52385	784.041		6.52385	1
6.52885	783.041		6.52885	3
6.53385	783.041		6.53385	0
6.53885	784.041		6.53885	1
6.54385	784.041		6.54385	2
6.54885	784.041		6.54885	2
6.55385	783.041		6.55385	1
6.55885	783.041		6.55885	0
6.56385	784.041		6.56385	1
6.56885	784.041		6.56885	2
6.57385	785.041		6.57385	0
6.57885	784.041		6.57885	2
6.58385	784.041		6.58385	1
6.58885	783.041		6.58885	1
6.59385	783.041		6.59385	3
6.59885	784.041		6.59885	2
6.60385	784.041		6.60385	2
6.60885	784.041		6.60885	0
6.61385	783.041		6.61385	1
6.61885	783.041		6.61885	0
6.62385	785.041		6.62385	2
6.62885	784.041		6.62885	1
6.63385	783.041		6.63385	1
6.63885	783.041		6.63885	0
6.64385	783.041		6.64385	0
6.64885	784.041		6.64885	1
6.65385	783.041		6.65385	2
6.65885	783.041		6.65885	2
6.66385	783.041		6.66385	1
6.66885	783.041		6.66885	0
6.67385	784.041		6.67385	2
6.67885	783.041		6.67885	2
6.68385	783.041		6.68385	1
6.68885	783.041		6.68885	0
6.69385	783.041		6.69385	1
6.69885	783.041		6.69885	0
6.70385	785.041		6.70385	0
6.70885	784.041		6.70885	1
6.71385	783.041		6.71385	0
6.71885	783.041		6.71885	2
6.72385	784.041		6.72385	2
6.72885	783.041		6.72885	1
6.73385	784.041		6.73385	0
6.73885	784.041		6.73885	2
6.74385	783.041		6.74385	1
6.74885	784.041		6.74885	0
6.75385	785.041		6.75385	0
6.75885	784.041		6.75885	1
6.76385	784.041		6.76385	1
6.76885	783.041		6.76885	1
6.77385	784.041		6.77385	0
6.77885	783.041		6.77885	0
6.78385	785.041		6.78385	1
6.78885	783.041		6.78885	1
6.79385	783.041		6.79385	0
6.79885	783.041		6.79885	1
6.80385	783.041		6.80385	0
6.80885	783.041		6.80885	3
6.81385	783.041		6.81385	1
6.81885	784.041		6.81885	1
6.82385	783.041		6.82385	2
6.82885	783.041		6.82885	1
6.83385	785.041		6.83385	0
6.83885	786.041		6.83885	2
6.84385	784.041		6.84385	0
6.84885	783.041		6.84885	0
6.85385	785.041		6.85385	1
6.85885	785.041		6.85885	0
6.86385	784.041		6.86385	4
6.86885	783.041		6.86885	1
6.87385	785.041		6.87385	1
6.87885	783.041		6.87885	3
6.88385	784.041		6.88385	1
6.88885	783.041		6.88885	2
6.89385	784.041		6.89385	1
6.89885	784.041		6.89885	2
6.90385	784.041		6.90385	1
6.90885	784.041		6.90885	0
6.91385	784.041		6.91385	3
6.91885	783.041		6.91885	2
6.92385	783.041		6.92385	2
6.92885	783.041		6.92885	1
6.93385	783.041		6.93385	2
6.93885	783.041		6.93885	3
6.94385	784.041		6.94385	1
6.94885	785.041		6.94885	1
6.95385	784.041		6.95385	1
6.95885	785.041		6.95885	0
6.96385	783.041		6.96385	0
6.96885	784.041		6.96885	2
6.97385	785.041		6.97385	2
6.97885	783.041		6.97885	2
6.98385	783.041		6.98385	1
6.98885	783.041		6.98885	3
6.99385	783.041		6.99385	1
6.99885	784.041		6.99885	3
7.00385	783.041		7.00385	0
7.00885	783.041		7.00885	0
7.01385	784.041		7.01385	1
7.01885	785.041		7.01885	1
7.02385	783.041		7.02385	2
7.02885	783.041		7.02885	2
7.03385	784.041		7.03385	1
7.03885	784.041		7.03885	4
7.04385	783.041		7.04385	2
7.04885	783.041		7.04885	0
7.05385	783.041		7.05385	0
7.05885	784.041		7.05885	1
7.06385	783.041		7.06385	2
7.06885	783.041		7.06885	1
7.07385	783.041		7.07385	0
7.07885	783.041		7.07885	2
7.08385	783.041		7.08385	0
7.08885	784.041		7.08885	1
7.09385	783.041		7.09385	2
7.09885	783.041		7.09885	0
7.10385	784.041		7.10385	1
7.10885	783.041		7.10885	2
7.11385	784.041		7.11385	0
7.11885	783.041		7.11885	0
7.12385	783.041		7.12385	1
7.12885	785.041		7.12885	0
7.13385	783.041		7.13385	1
7.13885	783.041		7.13885	3
7.14385	786.041		7.14385	2
7.14885	784.041		7.14885	3
7.15385	783.041		7.15385	1
7.15885	784.041		7.15885	2
7.16385	783.041		7.16385	2
7.16885	783.041		7.16885	0
7.17385	783.041		7.17385	0
7.17885	783.041		7.17885	0
7.18385	783.041		7.18385	0
7.18885	783.041		7.18885	0
7.19385	783.041		7.19385	1
7.19885	783.041		7.19885	2
7.20385	784.041		7.20385	1
7.20885	783.041		7.20885	0
7.21385	783.041		7.21385	0
7.21885	783.041		7.21885	1
7.22385	784.041		7.22385	0
7.22885	784.041		7.22885	1
7.23385	783.041		7.23385	2
7.23885	783.041		7.23885	2
7.24385	784.041		7.24385	1
7.24885	783.041		7.24885	1
7.25385	783.041		7.25385	3
7.25885	784.041		7.25885	0
7.26385	785.041		7.26385	0
7.26885	783.041		7.26885	3
7.27385	783.041		7.27385	1
7.27885	784.041		7.27885	2
7.28385	783.041		7.28385	1
7.28885	784.041		7.28885	1
7.29385	784.041		7.29385	1
7.29885	783.041		7.29885	1
7.30385	784.041		7.30385	1
7.30885	783.041		7.30885	1
7.31385	783.041		7.31385	2
7.31885	784.041		7.31885	2
7.32385	783.041		7.32385	3
7.32885	784.041		7.32885	0
7.33385	783.041		7.33385	1
7.33885	783.041		7.33885	2
7.34385	784.041		7.34385	0
7.34885	783.041		7.34885	1
7.35385	783.041		7.35385	2
7.35885	783.041		7.35885	1
7.36385	783.041		7.36385	1
7.36885	783.041		7.36885	3
7.37385	783.041		7.37385	0
7.37885	783.041		7.37885	2
7.38385	783.041		7.38385	1
7.38885	784.041		7.38885	3
7.39385	783.041		7.39385	1
7.39885	784.041		7.39885	2
7.40385	783.041		7.40385	1
7.40885	784.041		7.40885	1
7.41385	783.041		7.41385	2
7.41885	785.041		7.41885	3
7.42385	783.041		7.42385	0
7.42885	783.041		7.42885	1
7.43385	783.041		7.43385	2
7.43885	783.041		7.43885	0
7.44385	784.041		7.44385	1
7.44885	783.041		7.44885	1
7.45385	783.041		7.45385	0
7.45885	783.041		7.45885	1
7.46385	783.041		7.46385	0
7.46885	783.041		7.46885	0
7.47385	783.041		7.47385	2
7.47885	783.041		7.47885	1
7.48385	784.041		7.48385	1
7.48885	783.041		7.48885	0
7.49385	783.041		7.49385	0
7.49885	783.041		7.49885	1
7.50385	785.041		7.50385	2
7.50885	783.041		7.50885	2
7.51385	783.041		7.51385	0
7.51885	785.041		7.51885	1
7.52385	783.041		7.52385	0
7.52885	784.041		7.52885	1
7.53385	785.041		7.53385	3
7.53885	784.041		7.53885	0
7.54385	783.041		7.54385	1
7.54885	783.041		7.54885	1
7.55385	783.041		7.55385	2
7.55885	783.041		7.55885	1
7.56385	784.041		7.56385	2
7.56885	783.041		7.56885	2
7.57385	784.041		7.57385	0
7.57885	784.041		7.57885	2
7.58385	783.041		7.58385	1
7.58885	783.041		7.58885	1
7.59385	783.041		7.59385	0
7.59885	785.041		7.59885	1
7.60385	783.041		7.60385	1
7.60885	783.041		7.60885	0
7.61385	783.041		7.61385	2
7.61885	784.041		7.61885	0
7.62385	783.041		7.62385	1
7.62885	787.041		7.62885	1
7.63385	784.041		7.63385	3
7.63885	783.041		7.63885	1
7.64385	783.041		7.64385	2
7.64885	783.041		7.64885	2
7.65385	784.041		7.65385	2
7.65885	783.041		7.65885	0
7.66385	783.041		7.66385	0
7.66885	783.041		7.66885	2
7.67385	784.041		7.67385	3
7.67885	783.041		7.67885	1
7.68385	783.041		7.68385	0
7.68885	784.041		7.68885	0
7.69385	784.041		7.69385	1
7.69885	783.041		7.69885	0
7.70385	783.041		7.70385	3
7.70885	783.041		7.70885	2
7.71385	783.041		7.71385	0
7.71885	783.041		7.71885	0
7.72385	783.041		7.72385	1
7.72885	783.041		7.72885	0
7.73385	783.041		7.73385	1
7.73885	783.041		7.73885	1
7.74385	783.041		7.74385	2
7.74885	783.041		7.74885	0
7.75385	785.041		7.75385	0
7.75885	783.041		7.75885	0
7.76385	784.041		7.76385	1
7.76885	783.041		7.76885	1
7.77385	784.041		7.77385	3
7.77885	783.041		7.77885	1
7.78385	784.041		7.78385	2
7.78885	784.041		7.78885	1
7.79385	783.041		7.79385	2
7.79885	784.041		7.79885	2
7.80385	783.041		7.80385	2
7.80885	784.041		7.80885	3
7.81385	783.041		7.81385	2
7.81885	784.041		7.81885	2
7.82385	784.041		7.82385	2
7.82885	783.041		7.82885	1
7.83385	783.041		7.83385	3
7.83885	785.041		7.83885	4
7.84385	786.041		7.84385	1
7.84885	784.041		7.84885	2
7.85385	784.041		7.85385	1
7.85885	784.041		7.85885	1
7.86385	784.041		7.86385	5
7.86885	785.041		7.86885	7
7.87385	784.041		7.87385	9
7.87885	785.041		7.87885	7
7.88385	784.041		7.88385	7
7.88885	784.041		7.88885	4
7.89385	786.041		7.89385	5
7.89885	784.041		7.89885	11
7.90385	785.041		7.90385	7
7.90885	786.041		7.90885	8
7.91385	783.041		7.91385	10
7.91885	785.041		7.91885	12
7.92385	786.041		7.92385	12
7.92885	785.041		7.92885	15
7.93385	785.041		7.93385	24
7.93885	789.041		7.93885	21
7.94385	787.041		7.94385	20
7.94885	786.041		7.94885	32
7.95385	789.041		7.95385	41
7.95885	785.041		7.95885	37
7.96385	790.041		7.96385	39
7.96885	787.041		7.96885	47
7.97385	787.041		7.97385	39
7.97885	789.041		7.97885	49
7.98385	787.041		7.98385	49
7.98885	790.041		7.98885	59
7.99385	792.041		7.99385	53
7.99885	793.041		7.99885	59
8.00385	796.041		8.00385	58
8.00885	796.041		8.00885	50
8.01385	791.041		8.01385	67
8.01885	792.041		8.01885	73
8.02385	796.041		8.02385	77
8.02885	796.041		8.02885	66
8.03385	790.041		8.03385	77
8.03885	798.041		8.03885	77
8.04385	791.041		8.04385	77
8.04885	796.041		8.04885	72
8.05385	794.041		8.05385	66
8.05885	789.041		8.05885	73
8.06385	791.041		8.06385	74
8.06885	790.041		8.06885	80
8.07385	795.041		8.07385	81
8.07885	795.041		8.07885	61
8.08385	795.041		8.08385	56
8.08885	785.041		8.08885	55
8.09385	788.041		8.09385	52
8.09885	791.041		8.09885	44
8.10385	791.041		8.10385	49
8.10885	788.041		8.10885	42
8.11385	788.041		8.11385	46
8.11885	790.041		8.11885	38
8.12385	784.041		8.12385	40
8.12885	786.041		8.12885	30
8.13385	787.041		8.13385	20
8.13885	790.041		8.13885	22
8.14385	784.041		8.14385	18
8.14885	785.041		8.14885	20
8.15385	788.041		8.15385	19
8.15885	787.041		8.15885	14
8.16385	784.041		8.16385	12
8.16885	784.041		8.16885	15
8.17385	783.041		8.17385	7
8.17885	784.041		8.17885	14
8.18385	785.041		8.18385	13
8.18885	785.041		8.18885	2
8.19385	784.041		8.19385	5
8.19885	786.041		8.19885	8
8.20385	786.041		8.20385	4
8.20885	783.041		8.20885	4
8.21385	783.041		8.21385	2
8.21885	784.041		8.21885	2
8.22385	783.041		8.22385	3
8.22885	784.041		8.22885	2
8.23385	784.041		8.23385	2
8.23885	783.041		8.23885	2
8.24385	784.041		8.24385	2
8.24885	783.041		8.24885	1
8.25385	783.041		8.25385	0
8.25885	783.041		8.25885	3
8.26385	783.041		8.26385	1
8.26885	783.041		8.26885	0
8.27385	784.041		8.27385	1
8.27885	784.041		8.27885	3
8.28385	784.041		8.28385	1
8.28885	783.041		8.28885	0
8.29385	783.041		8.29385	2
8.29885	783.041		8.29885	1
8.30385	783.041		8.30385	0
8.30885	784.041		8.30885	1
8.31385	783.041		8.31385	3
8.31885	784.041		8.31885	3
8.32385	784.041		8.32385	1
8.32885	784.041		8.32885	1
8.33385	784.041		8.33385	3
8.33885	787.041		8.33885	4
8.34385	783.041		8.34385	2
8.34885	786.041		8.34885	1
8.35385	785.041		8.35385	0
8.35885	783.041		8.35885	2
8.36385	783.041		8.36385	2
8.36885	783.041		8.36885	7
8.37385	783.041		8.37385	1
8.37885	787.041		8.37885	0
8.38385	783.041		8.38385	1
8.38885	785.041		8.38885	2
8.39385	784.041		8.39385	1
8.39885	783.041		8.39885	2
8.40385	786.041		8.40385	3
8.40885	786.041		8.40885	2
8.41385	783.041		8.41385	6
8.41885	786.041		8.41885	1
8.42385	787.041		8.42385	1
8.42885	786.041		8.42885	8
8.43385	785.041		8.43385	2
8.43885	786.041		8.43885	2
8.44385	786.041		8.44385	5
8.44885	784.041		8.44885	5
8.45385	788.041		8.45385	5
8.45885	785.041		8.45885	10
8.46385	789.041		8.46385	7
8.46885	788.041		8.46885	7
8.47385	794.041		8.47385	7
8.47885	787.041		8.47885	17
8.48385	793.041		8.48385	7
8.48885	795.041		8.48885	8
8.49385	792.041		8.49385	18
8.49885	790.041		8.49885	18
8.50385	797.041		8.50385	19
8.50885	803.041		8.50885	24
8.51385	801.041		8.51385	24
8.51885	818.041		8.51885	30
8.52385	811.041		8.52385	38
8.52885	809.041		8.52885	36
8.53385	824.041		8.53385	42
8.53885	818.041		8.53885	48
8.54385	829.041		8.54385	55
8.54885	847.041		8.54885	63
8.55385	828.041		8.55385	54
8.55885	826.041		8.55885	78
8.56385	834.041		8.56385	52
8.56885	839.041		8.56885	74
8.57385	860.041		8.57385	78
8.57885	855.041		8.57885	106
8.58385	849.041		8.58385	83
8.58885	861.041		8.58885	78
8.59385	870.041		8.59385	116
8.59885	859.041		8.59885	81
8.60385	848.041		8.60385	124
8.60885	863.041		8.60885	106
8.61385	879.041		8.61385	136
8.61885	866.041		8.61885	103
8.62385	884.041		8.62385	126
8.62885	870.041		8.62885	114
8.63385	874.041		8.63385	122
8.63885	867.041		8.63885	98
8.64385	857.041		8.64385	122
8.64885	880.041		8.64885	102
8.65385	855.041		8.65385	109
8.65885	867.041		8.65885	118
8.66385	863.041		8.66385	109
8.66885	865.041		8.66885	104
8.67385	858.041		8.67385	93
8.67885	850.041		8.67885	77
8.68385	847.041		8.68385	81
8.68885	844.041		8.68885	82
8.69385	836.041		8.69385	70
8.69885	848.041		8.69885	82
8.70385	831.041		8.70385	69
8.70885	835.041		8.70885	65
8.71385	830.041		8.71385	57
8.71885	834.041		8.71885	47
8.72385	816.041		8.72385	40
8.72885	814.041		8.72885	40
8.73385	813.041		8.73385	25
8.73885	810.041		8.73885	25
8.74385	806.041		8.74385	28
8.74885	801.041		8.74885	36
8.75385	800.041		8.75385	23
8.75885	795.041		8.75885	19
8.76385	792.041		8.76385	19
8.76885	797.041		8.76885	26
8.77385	793.041		8.77385	15
8.77885	792.041		8.77885	8
8.78385	791.041		8.78385	11
8.78885	788.041		8.78885	7
8.79385	793.041		8.79385	8
8.79885	788.041		8.79885	8
8.80385	788.041		8.80385	14
8.80885	783.041		8.80885	9
8.81385	786.041		8.81385	6
8.81885	789.041		8.81885	4
8.82385	784.041		8.82385	14
8.82885	786.041		8.82885	11
8.83385	785.041		8.83385	8
8.83885	785.041		8.83885	6
8.84385	784.041		8.84385	8
8.84885	783.041		8.84885	7
8.85385	785.041		8.85385	8
8.85885	784.041		8.85885	14
8.86385	784.041		8.86385	8
8.86885	783.041		8.86885	10
8.87385	785.041		8.87385	8
8.87885	785.041		8.87885	11
8.88385	784.041		8.88385	8
8.88885	785.041		8.88885	10
8.89385	785.041		8.89385	8
8.89885	784.041		8.89885	7
8.90385	784.041		8.90385	11
8.90885	784.041		8.90885	9
8.91385	785.041		8.91385	11
8.91885	785.041		8.91885	15
8.92385	786.041		8.92385	9
8.92885	784.041		8.92885	13
8.93385	786.041		8.93385	8
8.93885	784.041		8.93885	9
8.94385	784.041		8.94385	12
8.94885	784.041		8.94885	10
8.95385	784.041		8.95385	8
8.95885	783.041		8.95885	9
8.96385	784.041		8.96385	6
8.96885	784.041		8.96885	5
8.97385	787.041		8.97385	10
8.97885	784.041		8.97885	4
8.98385	784.041		8.98385	8
8.98885	784.041		8.98885	8
8.99385	783.041		8.99385	6
8.99885	785.041		8.99885	6
9.00385	783.041		9.00385	6
9.00885	783.041		9.00885	8
9.01385	784.041		9.01385	4
9.01885	784.041		9.01885	3
9.02385	785.041		9.02385	2
9.02885	783.041		9.02885	2
9.03385	783.041		9.03385	4
9.03885	784.041		9.03885	1
9.04385	784.041		9.04385	1
9.04885	784.041		9.04885	3
9.05385	784.041		9.05385	1
9.05885	784.041		9.05885	1
9.06385	783.041		9.06385	2
9.06885	783.041		9.06885	0
9.07385	783.041		9.07385	0
9.07885	783.041		9.07885	0
9.08385	783.041		9.08385	1
9.08885	784.041		9.08885	1
9.09385	783.041		9.09385	0
9.09885	783.041		9.09885	1
9.10385	784.041		9.10385	2
9.10885	783.041		9.10885	1
9.11385	783.041		9.11385	0
9.11885	784.041		9.11885	1
9.12385	783.041		9.12385	2
9.12885	784.041		9.12885	0
9.13385	784.041		9.13385	1
9.13885	783.041		9.13885	0
9.14385	784.041		9.14385	1
9.14885	783.041		9.14885	2
9.15385	783.041		9.15385	1
9.15885	785.041		9.15885	0
9.16385	783.041		9.16385	1
9.16885	783.041		9.16885	0
9.17385	784.041		9.17385	2
9.17885	783.041		9.17885	0
9.18385	784.041		9.18385	0
9.18885	783.041		9.18885	0
9.19385	784.041		9.19385	0
9.19885	783.041		9.19885	0
9.20385	783.041		9.20385	2
9.20885	784.041		9.20885	0
9.21385	783.041		9.21385	2
9.21885	783.041		9.21885	1
9.22385	783.041		9.22385	1
9.22885	783.041		9.22885	1
9.23385	783.041		9.23385	1
9.23885	783.041		9.23885	0
9.24385	785.041		9.24385	0
9.24885	783.041		9.24885	0
9.25385	783.041		9.25385	0
9.25885	783.041		9.25885	1
9.26385	783.041		9.26385	0
9.26885	785.041		9.26885	1
9.27385	783.041		9.27385	1
9.27885	784.041		9.27885	0
9.28385	784.041		9.28385	0
9.28885	785.041		9.28885	0
9.29385	783.041		9.29385	2
9.29885	783.041		9.29885	2
9.30385	783.041		9.30385	0
9.30885	783.041		9.30885	0
9.31385	783.041		9.31385	0
9.31885	785.041		9.31885	1
9.32385	783.041		9.32385	0
9.32885	784.041		9.32885	0
9.33385	783.041		9.33385	0
9.33885	784.041		9.33885	0
9.34385	784.041		9.34385	2
9.34885	783.041		9.34885	2
9.35385	783.041		9.35385	1
9.35885	785.041		9.35885	3
9.36385	786.041		9.36385	1
9.36885	785.041		9.36885	1
9.37385	785.041		9.37385	1
9.37885	784.041		9.37885	0
9.38385	784.041		9.38385	1
9.38885	784.041		9.38885	1
9.39385	783.041		9.39385	2
9.39885	784.041		9.39885	0
9.40385	786.041		9.40385	2
9.40885	783.041		9.40885	2
9.41385	787.041		9.41385	2
9.41885	784.041		9.41885	0
9.42385	786.041		9.42385	1
9.42885	785.041		9.42885	3
9.43385	785.041		9.43385	2
9.43885	788.041		9.43885	5
9.44385	789.041		9.44385	6
9.44885	785.041		9.44885	4
9.45385	786.041		9.45385	6
9.45885	786.041		9.45885	2
9.46385	790.041		9.46385	3
9.46885	785.041		9.46885	2
9.47385	789.041		9.47385	2
9.47885	787.041		9.47885	1
9.48385	788.041		9.48385	11
9.48885	790.041		9.48885	3
9.49385	788.041		9.49385	10
9.49885	799.041		9.49885	7
9.50385	791.041		9.50385	9
[truncated: 2,099 more rows]

## Sheet: Figure 3a-b
CH3I breakthrough curves obtained at 150 °C and a CH3I partial pressure of 0.2 bar across different adsorbents
HISL			Ag0-MOR			COF-TAPT			MIL-101-HMTA			MFU-Zn-Cl			MFU-Zn-OH			MFU-Zn-SCN
Time (min/g)	C/C0		Time (min/g)	C/C0		Time (min/g)	C/C0		Time (min/g)	C/C0		Time (min/g)	C/C0		Time (min/g)	C/C0		Time (min/g)	C/C0
0.01673	0		0.00899	0		0.0362	0		0.01531	0		0.61327	0		0.596	0		0.62781	0
0.06763	0		0.03559	0		0.14404	0		0.06093	0		2.4502	0		2.38402	0		2.50652	0
0.11854	0		0.06238	0		0.25189	0		0.10654	0		4.28596	0		4.17316	0		4.38522	0
0.16909	0		0.08917	0		0.35973	0		0.15183	0		6.12347	0		5.9623	0		6.2651	0
0.21964	0		0.11596	0		0.46757	0		0.19745	0		7.96097	0		7.75144	0		8.14499	0
0.27054	0		0.14256	0		0.57541	0		0.24274	0		9.79847	0		9.54058	0		10.0243	0
0.32109	0		0.16935	0		0.68326	0		0.28836	0		11.6354	0		11.3297	0		11.9042	0
0.37199	0		0.19613	0		0.7911	0		0.33397	0		13.4729	0		13.12	0		13.7829	0
0.42254	0		0.22273	0		0.89894	0		0.37959	0		15.3087	0		14.9097	0		15.6622	0
0.47344	0		0.24933	0		1.00679	0		0.4252	0		17.1462	0		16.6994	0		17.5403	0
0.52435	0		0.27612	0		1.11388	0		0.47049	0		18.9831	0		18.4897	0		19.4196	0
0.57525	0		0.30272	0		1.22097	0		0.51611	0		20.8212	0		20.2788	0		21.2995	0
0.62651	0		0.32951	0		1.32881	0		0.56172	0		22.6581	0		22.0685	0		23.1805	0
0.67777	0		0.3563	0		1.4359	0		0.60766	0		24.4944	0		23.8582	0		25.0598	0
0.72832	0		0.38309	0		1.54299	0		0.65359	0		26.3325	0		25.6474	0		26.9403	0
0.77923	0		0.40988	0		1.65083	0		0.6992	0		28.1689	0		27.4371	0		28.8202	0
0.83049	0		0.43666	0		1.75792	0		0.74482	0		30.0052	0		29.2273	0		30.6995	0
0.88103	0		0.46326	0		1.86576	0		0.79043	0		31.8439	0		31.017	0		32.5782	0
0.93194	0		0.49024	0		1.97285	0		0.83573	0		33.6808	0		32.8062	0		34.4581	0
0.98284	0		0.51684	0		2.08069	0		0.88134	0		35.5177	0		34.5959	0		36.3379	0
1.03339	0		0.54363	0		2.18854	0		0.92663	0		37.3552	0		36.385	0		38.2167	0
1.08429	0		0.57042	0		2.29638	0		0.97193	0		39.1904	0		38.1747	0		40.096	0
1.13484	0		0.59721	0		2.40347	0		1.01754	0		41.0267	0		39.9644	0		41.9752	0
1.18575	0		0.62399	0		2.51131	0		1.06284	0		42.8648	0		41.7525	0		43.8539	0
1.2363	0		0.65078	0		2.61916	0		1.10845	0		44.7023	0		43.541	0		45.7344	0
1.2872	0		0.67738	0		2.727	0		1.15407	0		46.5398	0		45.3313	0		47.6137	0
1.3381	0		0.70417	0		2.83484	0		1.19968	0		48.3779	0		47.121	0		49.493	0
1.38865	0		0.73096	0		2.94268	0		1.2453	0		50.2154	0		48.9107	0		51.3729	0
1.43956	0		0.75756	0		3.05053	0		1.29059	0		52.0512	0		50.701	0		53.2522	0
1.49046	0		0.78435	0		3.15913	0		1.3362	0		53.887	0		52.4901	0		55.1327	0
1.54136	0		0.81095	0		3.26621	0		1.38182	0		55.7233	0.0365		54.2793	0		57.0114	0
1.59227	0		0.83755	0		3.37406	0		1.42743	0		57.5614	0.07619		56.0678	0		58.8907	0
1.64317	0		0.86452	0		3.48115	0		1.47305	0		59.3983	0.13204		57.8564	0		60.7694	0
1.69408	0		0.89112	0		3.58899	0		1.51866	0		61.2341	0.17444		59.645	0		62.6481	0
1.74498	0		0.91791	0		3.69683	0		1.56427	0		63.071	0.21181		61.4364	0		64.528	0
1.79588	0		0.9447	0		3.80392	0		1.60957	0		64.905	0.26111		63.2261	0		66.4067	0
1.84679	0		0.97149	0		3.91101	0		1.65518	0		66.742	0.29295		65.0164	0		68.2871	0
1.89769	0		0.99809	0		4.01885	0		1.7008	0		68.5794	0.3353		66.8044	0		70.1664	0
1.9486	0		1.02488	0		4.12594	0		1.74641	0		70.4175	0.368		68.5935	0		72.0463	0
1.9995	0		1.05167	0		4.23454	0		1.79203	0		72.255	0.39624		70.3821	0		73.9262	0
2.05041	0		1.07845	0		4.34238	0		1.83764	0		74.092	0.42481		72.1712	0		75.8049	0
2.10131	0		1.10524	0		4.45023	0		1.88325	0		75.9289	0.44578		73.9621	0		77.6836	0
2.15186	0		1.13222	0		4.55807	0		1.92855	0		77.7664	0.47066		75.7512	0		79.5629	0
2.20241	0		1.15882	0		4.66591	0		1.97416	0		79.6027	0.50246		77.5404	0		81.4422	0
2.25331	0		1.18561	0		4.773	0		2.01978	0		81.4414	0.52182		79.3284	0		83.3215	0
2.30421	0		1.21239	0		4.88084	0		2.06539	0		83.2789	0.53944		81.1164	0		85.202	0
2.35512	0		1.23899	0		4.98869	0		2.11069	0		85.1164	0.55671		82.9055	0		87.0813	0
2.40567	0		1.26578	0		5.09653	0		2.1563	0		86.9533	0.57429		84.6958	0		88.9612	0
2.45657	0		1.29238	0		5.20362	0		2.20191	0		88.7891	0.58897		86.4849	0		90.8404	0
2.50748	0		1.31898	0		5.31146	0		2.24721	0		90.626	0.60247		88.2746	0		92.7203	0
2.55874	0		1.34577	0		5.41931	0		2.29282	0		92.4635	0.61454		90.0627	0		94.5996	0
2.60964	0		1.37256	0		5.5264	0		2.33812	0		94.3016	0.62639		91.8512	0		96.4789	0
2.66054	0		1.39935	0		5.63348	0		2.38373	0		96.1391	0.63785		93.6404	0		98.3588	0
2.71145	0		1.42632	0		5.74133	0		2.42967	0		97.9754	0.64807		95.4306	0		100.238	0
2.76235	0		1.45292	0		5.84842	0		2.47528	0		99.8101	0.65728		97.2198	0		102.116	0
2.81361	0		1.47971	0		5.95551	0		2.52089	0		101.646	0.66608		99.0095	0		103.995	0
2.86452	0		1.50669	0		6.06335	0		2.56651	0		103.484	0.67443		100.799	0		105.874	0
2.91542	0		1.53366	0		6.17044	0		2.61212	0		105.322	0.68255		102.587	0		107.753	0
2.96597	0		1.56026	0		6.27903	0		2.65774	0		107.161	0.69026		104.377	0		109.633	0
3.01687	0		1.58705	0		6.38612	0		2.70335	0		108.998	0.69766		106.168	0		111.512	0
3.06742	0		1.61384	0		6.49397	0		2.74864	0		110.834	0.70476		107.958	0		113.391	0
3.11797	0		1.64063	0		6.60181	0		2.79394	0		112.672	0.7115		109.749	0		115.269	0
3.16887	0		1.6676	0		6.70965	0		2.83955	0		114.51	0.71795		111.539	0.02194		117.148	0
3.21978	0		1.69439	0		6.8175	0		2.88485	0		116.347	0.72719		113.327	0.04831		119.028	0
3.27068	0		1.72099	0		6.92534	0		2.93046	0		118.183	0.73568		115.115	0.06369		120.909	0
3.32123	0		1.74778	0		7.03318	0		2.97576	0		120.021	0.74366		116.904	0.08738		122.788	0
3.37213	0		1.77438	0		7.14103	0		3.02137	0		121.858	0.75146		118.696	0.11558		124.668	0
3.42304	0		1.80098	0		7.24887	0		3.06699	0		123.695	0.75875		120.484	0.13582		126.547	0
3.47394	0		1.82777	0		7.35671	0		3.11292	0		125.53	0.76592		122.273	0.15804		128.425	0
3.52449	0		1.85456	0		7.46456	0		3.15853	0		127.368	0.77251		124.06	0.1791		130.305	0
3.5754	0		1.88116	0		7.57164	0		3.20415	0		129.204	0.77887		125.848	0.20526		132.184	0
3.6263	0		1.90795	0		7.67873	0		3.24976	0		131.043	0.78524		127.637	0.22193		134.065	0
3.6772	0		1.93473	0		7.78658	0		3.29537	0		132.882	0.79116		129.427	0.24363		135.945	0
3.72811	0		1.96152	0		7.89367	0		3.34099	0		134.719	0.79667		131.216	0.26606		137.826	0
3.77937	0		1.98831	0		8.00075	0		3.38628	0		136.554	0.80226		133.005	0.2884		139.705	0
3.82992	0		2.0151	0		8.1086	0		3.4319	0		138.391	0.80725		134.795	0.29335		141.584	0
3.88082	0		2.04207	0		8.21569	0		3.47751	0		140.229	0.81223		136.583	0.31019		143.464	0
3.93172	0		2.06867	0		8.32428	0		3.52281	0		142.067	0.81757		138.372	0.34107		145.342	0
3.98227	0		2.09546	0		8.43137	0		3.56842	0		143.905	0.82245		140.16	0.3582		147.222	0
4.03318	0		2.12225	0		8.53922	1.60362e-05		3.61372	0		145.742	0.82745		141.952	0.36553		149.103	0
4.08408	0		2.14885	0		8.6463	2.74274e-05		3.65933	0		147.579	0.83181		143.744	0.38047		150.983	0.00132
4.13463	0		2.17564	0		8.7549	4.01183e-05		3.70463	0		149.416	0.83643		145.534	0.40481		152.86	0.0288
4.18518	0		2.20224	0		8.86199	3.49141e-05		3.74992	0		151.253	0.84056		147.324	0.41488		154.741	0.06318
4.23608	0		2.22903	0		8.96983	9.68633e-05		3.79553	0		153.09	0.84453		149.114	0.43012		156.62	0.08423
4.28663	0		2.25582	0		9.07692	0.000128007		3.84115	0		154.928	0.84871		150.904	0.43524		158.5	0.11614
4.33753	0		2.28242	0		9.18477	0.000140908		3.88644	0		156.766	0.85239		152.693	0.442		160.378	0.14708
4.38844	0		2.30921	0		9.29261	0.000190939		3.93238	0		158.603	0.85634		154.484	0.46809		162.258	0.19031
4.43934	0		2.33581	0		9.40045	0.000167531		3.97767	0		160.441	0.86011		156.274	0.47475		164.138	0.20826
4.49025	0		2.36241	0		9.50754	0.000210983		4.02329	0		162.278	0.86375		158.065	0.48163		166.017	0.23071
4.54151	0		2.38919	0		9.61538	0.000273102		4.0689	0		164.117	0.86749		159.853	0.48778		167.896	0.25383
4.59241	0		2.4158	0		9.72247	0.000240913		4.11451	0		165.954	0.87118		161.642	0.49608		169.775	0.27361
4.64331	0		2.44258	0		9.83032	0.000258117		4.16013	0		167.792	0.87465		163.432	0.504		171.655	0.29126
4.69422	0		2.46937	0		9.93741	0.000349134		4.20606	0		169.629	0.87777		165.222	0.51029		173.535	0.31695
4.74477	0		2.49635	0		10.0452	0.000325456		4.25167	0		171.466	0.88094		167.012	0.51636		175.414	0.34928
4.79567	0		2.52314	0		10.1531	0.000403648		4.29761	0		173.303	0.884		168.803	0.52312		177.293	0.37641
4.84658	0		2.54974	0		10.2609	0.000439113		4.34322	0		175.14	0.88691		170.592	0.52902		179.173	0.3923
4.89748	0		2.57652	0		10.368	0.00047967		4.38852	0		176.978	0.88974		172.381	0.5358		181.054	0.41279
4.94838	0		2.60331	0		10.4759	0.000519199		4.43413	0		178.813	0.89241		174.17	0.54229		182.934	0.42797
4.99893	0		2.6301	0		10.5837	0.00055726		4.47943	0		180.65	0.89514		175.962	0.54933		184.815	0.45458
5.04984	0		2.6567	0		10.6915	0.000607496		4.52504	0		182.488	0.89754		177.752	0.55645		186.696	0.46543
5.10038	0		2.68349	0		10.7994	0.000661299		4.57033	0		184.325	0.90017		179.542	0.56345		188.574	0.48862
5.15093	0		2.71028	0		10.9072	0.000684601		4.61595	0		186.162	0.90254		181.33	0.57052		190.454	0.51
5.20184	0		2.73688	0		11.0151	0.000801426		4.66156	0		188	0.90467		183.12	0.57761		192.334	0.5278
5.25239	0		2.76367	0		11.1229	0.000837039		4.70718	0		189.839	0.90713		184.911	0.58477		194.213	0.54537
5.30329	0		2.79045	0		11.2308	0.000919312		4.75279	0		191.677	0.90925		186.701	0.5919		196.094	0.56116
5.35455	0		2.81705	0		11.3386	0.000966743		4.79841	0		193.515	0.91101		188.49	0.59908		197.974	0.57645
5.4051	0		2.84384	0		11.4465	0.00106		4.84402	0		195.352	0.91286		190.28	0.60621		199.854	0.58987
5.456	0		2.87044	0		11.5535	0.00113		4.88963	0		197.189	0.91463		192.07	0.61294		201.732	0.60322
5.50691	0		2.89723	0		11.6621	0.00117		4.93557	0		199.025	0.91659		193.859	0.6191		203.611	0.61758
5.55781	0		2.92383	0		11.7692	0.00125		4.98118	0		200.861	0.91822		195.647	0.6252		205.489	0.63083
5.60871	0		2.95062	0		11.8771	0.00135		5.02679	0		202.698	0.91994		197.437	0.63105		207.368	0.64228
5.65962	0		2.97741	0		11.9842	0.00142		5.07241	0		204.535	0.9219		199.226	0.63625		209.248	0.65613
5.71088	0		3.0042	0		12.0913	0.00151		5.11802	0		206.372	0.92344		201.015	0.64226		211.127	0.66879
5.76178	0		3.03098	0		12.1991	0.00165		5.16364	0		208.21	0.9248		202.803	0.64806		213.006	0.68143
5.81233	0		3.05777	0		12.3069	0.00171		5.20925	0		210.047	0.9264		204.593	0.65384		214.886	0.69422
5.86324	0		3.08456	0		12.4148	0.00188		5.25486	0		211.885	0.92788		206.381	0.65943		216.764	0.70447
5.91414	0		3.11135	0		12.5234	0.00197		5.30016	0		213.722	0.92978		208.17	0.66487		218.643	0.71512
5.96504	0		3.13814	0		12.6312	0.00208		5.34577	0		215.56	0.93118		209.958	0.67018		220.523	0.72566
6.01595	0		3.16492	0		12.7391	0.00221		5.39107	0		217.399	0.93242		211.748	0.67555		222.401	0.73569
6.0665	0		3.1919	0		12.8461	0.00236		5.43636	0		219.236	0.9339		213.538	0.68079		224.281	0.74575
6.1174	0		3.21869	0		12.954	0.0025		5.48198	0		221.074	0.93523		215.328	0.68548		226.16	0.75509
6.1683	0		3.24548	0		13.0626	0.00267		5.52759	0		222.91	0.93673		217.117	0.69013		228.038	0.76441
6.21885	0		3.27226	0		13.1704	0.00282		5.57321	0		224.748	0.93801		218.906	0.69489		229.916	0.77321
6.26976	0		3.29905	0		13.2775	0.00299		5.6185	0		226.586	0.9393		220.695	0.69959		231.797	0.78227
6.32066	0		3.32584	0		13.3854	0.00318		5.66411	0		228.423	0.941		222.483	0.70428		233.676	0.79112
6.37121	0		3.35244	0		13.4932	0.0033		5.70941	0		230.261	0.94237		224.272	0.70902		235.556	0.7987
6.42211	0		3.37904	0		13.6011	0.00342		5.75502	0		232.099	0.94401		226.062	0.71362		237.435	0.80544
6.47266	0		3.40583	0		13.7089	0.00371		5.80064	0		233.934	0.94545		227.852	0.71795		239.315	0.81209
6.52357	0		3.43243	0		13.8167	0.00387		5.84625	0		235.772	0.9468		229.642	0.72221		241.194	0.81833
6.57447	0		3.45941	0		13.9238	0.00417		5.89187	0		237.609	0.948		231.43	0.72661		243.074	0.82465
6.62537	0		3.48601	0		14.0309	0.00434		5.93748	0		239.446	0.94918		233.218	0.73094		244.954	0.83058
6.67628	0		3.51279	0		14.1388	0.00458		5.98278	0		241.283	0.9504		235.008	0.73522		246.833	0.83641
6.72754	0		3.53977	0		14.2459	0.0048		6.02839	0		243.12	0.95183		236.799	0.73929		248.714	0.8413
6.77809	0		3.56656	0		14.3537	0.00507		6.074	0		244.957	0.95319		238.59	0.74354		250.592	0.84677
6.82935	0		3.59335	0		14.4615	0.00534		6.11962	0		246.794	0.95447		240.38	0.74767		252.472	0.85204
6.88025	0		3.62013	0		14.5686	0.00563		6.16555	0		248.632	0.95571		242.169	0.75157		254.351	0.85613
6.93115	0		3.64692	0		14.6765	0.00589		6.21085	0		250.47	0.95715		243.958	0.75561		256.231	0.86185
6.9817	0		3.67371	0		14.7843	0.00619		6.25646	0		252.308	0.95862		245.747	0.7594		258.111	0.86688
7.03261	0		3.7005	0		14.8922	0.00647		6.30175	0		254.145	0.95998		247.538	0.76312		259.991	0.87114
7.08351	0		3.72729	0		15.0008	0.00679		6.34705	0		255.981	0.96127		249.327	0.76707		261.869	0.87555
7.13406	0		3.75407	0		15.1086	0.00714		6.39266	0		257.82	0.96269		251.118	0.77077		263.748	0.87929
7.18496	0		3.78068	0		15.2157	0.00753		6.43828	0		259.657	0.96389		252.906	0.77443		265.627	0.88339
7.23587	0		3.80746	0		15.3235	0.00792		6.48389	0		261.494	0.96517		254.695	0.77812		267.507	0.88763
7.28677	0		3.83406	0		15.4314	0.00821		6.52951	0		263.33	0.96657		256.485	0.78166		269.385	0.89099
7.33768	0		3.86066	0		15.5385	0.00864		6.57512	0		265.167	0.96775		258.275	0.78519		271.265	0.89529
7.38858	0		3.88745	0		15.6463	0.00908		6.62073	0		267.003	0.96903		260.063	0.78852		273.144	0.89893
7.43948	0		3.91405	0		15.7541	0.00949		6.66635	0		268.839	0.97064		261.853	0.79175		275.023	0.90231
7.49039	0		3.94065	0		15.8612	0.00988		6.71196	0		270.676	0.972		263.643	0.79492		276.901	0.90579
7.54129	0		3.96744	0		15.9691	0.01039		6.75758	0		272.512	0.97327		265.433	0.7979		278.781	0.90984
7.59291	0		3.99404	0		16.0762	0.01078		6.80287	0		274.351	0.97463		267.221	0.80066		280.66	0.91344
7.64346	0		4.02102	0		16.184	0.0113		6.84848	0		276.189	0.97615		269.009	0.80345		282.539	0.91737
7.69436	0		4.04762	0		16.2911	0.01184		6.8941	0		278.028	0.97757		270.8	0.80614		284.418	0.92257
7.74527	0		4.07459	0		16.3982	0.01232		6.93971	0		279.864	0.97824		272.589	0.80867		286.296	0.92635
7.79581	0		4.10138	0		16.506	0.01288		6.98533	0		281.701	0.97943		274.381	0.81125		288.174	0.93027
7.84672	0		4.12817	0		16.6131	0.01342		7.03094	0		283.538	0.98054		276.172	0.81377		290.053	0.93421
7.89762	0		4.15496	0		16.721	0.01402		7.07656	0		285.376	0.98137		277.962	0.81636		291.933	0.93777
7.94817	0		4.18156	0		16.8281	0.01466		7.12185	0		287.214	0.98265		279.752	0.81874		293.812	0.94247
7.99872	0		4.20835	0		16.9359	0.01523		7.16746	0		289.05	0.98338		281.542	0.82088		295.693	0.94632
8.04962	0		4.23495	0		17.043	0.0159		7.21276	0		290.887	0.98458		283.332	0.82311		297.572	0.95031
8.10017	0		4.26192	0		17.1508	0.01652		7.25837	0		292.723	0.98572		285.12	0.82509		299.451	0.95399
8.15108	0		4.28871	0		17.2594	0.01721		7.30399	0		294.559	0.9868		286.908	0.82709		301.33	0.95769
8.20162	0		4.31531	0		17.3673	0.01793		7.3496	0		296.396	0.98778		288.697	0.82932		303.209	0.96212
8.25253	0		4.3421	0		17.4744	0.01865		7.3949	0		298.233	0.98829		290.485	0.83151		305.089	0.96504
8.30343	0		4.3687	0		17.583	0.01948		7.44051	0		300.072	0.98877		292.275	0.83344		306.969	0.9683
8.35398	0		4.3953	0		17.6908	0.02026		7.48612	0		301.909	0.98981		294.064	0.83551		308.847	0.97231
8.40488	0		4.42209	0		17.7986	0.02108		7.53174	0		303.747	0.99045		295.852	0.83756		310.724	0.97499
8.45579	0		4.44869	0		17.9057	0.02189		7.57735	0		305.584	0.99071		297.641	0.83969		312.602	0.97725
8.50634	0		4.47567	0		18.0136	0.02261		7.62297	0		307.421	0.9913		299.428	0.84182		314.482	0.98027
8.55724	0		4.50245	0		18.1207	0.02347		7.66858	0		309.259	0.9912		301.215	0.84412		316.36	0.98343
8.60814	0		4.52905	0		18.2285	0.02438		7.71419	0		311.096	0.99151		303.005	0.84625		318.24	0.98569
8.6594	0		4.55584	0		18.3356	0.02534		7.75981	0		312.934	0.99179		304.795	0.84805		320.12	0.98854
8.71031	0		4.58282	0		18.4434	0.02797		7.80574	0		314.771	0.99207		306.587	0.85021		322	0.99034
8.76086	0		4.60961	0		18.5513	0.02624		7.85136	0		316.609	0.99219		308.377	0.85244		323.878	0.99177
8.81176	0		4.63639	0		18.6584	0.02852		7.89697	0		318.444	0.99244		310.168	0.85469		325.756	0.99278
8.86302	0		4.663	0		18.7662	0.02952		7.94258	0		320.28	0.99283		311.957	0.8568		327.634	0.99468
8.91428	0		4.68997	0		18.8741	0.03073		7.98788	0					313.747	0.85892		329.514	0.99616
8.96519	0		4.71676	0		18.9819	0.03188		8.03349	0					315.538	0.86106		331.395	0.99717
9.01573	0		4.74355	0		19.0897	0.03303		8.07911	0					317.329	0.86333		333.274	0.99749
9.06664	0		4.77015	0		19.1968	0.03429		8.1244	0					319.12	0.86555		335.153	0.99812
9.11719	0		4.79694	0		19.3047	0.03557		8.17002	0					320.912	0.8679		337.032	0.99841
9.16773	0		4.82354	0		19.4125	0.03683		8.21563	0					322.702	0.87023		338.911	0.99911
9.21864	0		4.85032	0		19.5204	0.03811		8.26124	0					324.492	0.87252		340.791	1.00015
9.26919	0		4.87711	0		19.6274	0.03963		8.30686	0					326.282	0.87477		342.671	0.99999
9.32009	0		4.90371	0		19.7353	0.04093		8.35247	0					328.073	0.87706		344.549	1.00065
9.371	0		4.9305	0		19.8431	0.04232		8.39809	0					329.866	0.87925		346.427	1.0005
9.4219	0		4.9571	0		19.951	0.04387		8.4437	0					331.657	0.88144		348.305	1.00169
9.4728	0		4.98389	0		20.0588	0.04546		8.48931	0					333.447	0.88341		350.185	1.00168
9.52335	0		5.01049	0		20.1659	0.04691		8.53493	0					335.238	0.88528		352.065	1.00137
9.57426	0		5.03728	0		20.2738	0.04863		8.58054	0					337.028	0.88729		353.944	1.0029
9.62516	0		5.06407	0		20.3808	0.05007		8.62616	0					338.82	0.88935		355.824	1.00196
9.67606	0		5.09085	0		20.4879	0.05186		8.67177	0					340.612	0.89128
9.72697	0		5.11764	0		20.5958	0.05344		8.7177	0					342.404	0.89301
9.77787	0		5.14443	0		20.7036	0.05515		8.763	0					344.195	0.89491
9.82878	0		5.17122	0		20.8115	0.05684		8.80861	0					345.984	0.89649
9.87968	0		5.19782	0		20.9193	0.05879		8.85391	0					347.775	0.8982
9.93059	0		5.22479	0		21.0271	0.0606		8.89952	0					349.564	0.89986
9.98113	0		5.25158	0		21.1342	0.06253		8.94482	0					351.355	0.9014
10.032	0		5.27837	0		21.2421	0.0644		8.99043	0					353.147	0.90283
10.0826	0		5.30516	0		21.3499	0.06638		9.03573	0					354.937	0.90434
10.1335	0		5.33195	0		21.4585	0.06846		9.08134	0					356.729	0.90607
10.1844	0		5.35855	0		21.5664	0.07037		9.12663	0					358.518	0.90774
10.2353	0		5.38534	0		21.6742	0.07245		9.17257	0					360.307	0.90915
10.2858	0		5.41212	0		21.7813	0.07458		9.21786	0					362.098	0.9105
10.3371	0		5.43872	0		21.8891	0.07681		9.26348	0					363.889	0.91171
10.3877	0		5.46533	0		21.997	0.07873		9.30909	0					365.68	0.91295
10.4386	0		5.49211	0		22.1041	0.0811		9.35439	0					367.47	0.91438
10.4895	0		5.51871	0		22.2119	0.08331		9.4	0					369.26	0.9158
10.5404	0		5.5455	0		22.319	0.08544		9.44561	0					371.049	0.91724
10.5916	0		5.57229	0		22.4261	0.08788		9.49123	0					372.839	0.91871
10.6425	0		5.59908	0		22.5339	0.09021		9.53716	0					374.63	0.91997
10.6934	0		5.62605	0		22.6418	0.09234		9.58278	0					376.421	0.92132
10.744	0		5.65284	0		22.7489	0.09515		9.62807	0					378.212	0.92291
10.7949	0		5.67963	0		22.8567	0.09751		9.67368	0					380.002	0.92424
10.8458	0		5.70642	0		22.9646	0.09986		9.71898	0					381.793	0.92549
10.8967	0		5.73321	0		23.0724	0.10248		9.76459	0					383.583	0.92711
10.9476	0		5.75999	0		23.1795	0.10502		9.80989	0					385.374	0.92855
10.9982	0		5.78678	0		23.2873	0.10759		9.8555	0					387.165	0.92998
11.049	0		5.81357	0		23.3952	0.11029		9.90112	0					388.955	0.93152
11.0996	0		5.84036	0		23.503	0.11297		9.94641	0					390.747	0.93301
11.1505	0		5.86715	0		23.6109	0.11561		9.99203	0					392.536	0.9344
11.2011	0		5.89393	0		23.7232	0.11804		10.0376	0					394.325	0.93581
11.252	0		5.92054	0		23.8318	0.1218		10.0829	0					396.116	0.93722
11.3029	0		5.94714	0		23.9397	0.12438		10.1286	0					397.907	0.93883
11.3538	0		5.97392	0		24.0475	0.12765		10.1745	0					399.699	0.94024
11.4047	0		6.00052	0		24.1546	0.13068		10.2201	0					401.488	0.94151
11.4556	0		6.0275	0		24.2624	0.13312		10.2657	0					403.279	0.94324
11.5065	0		6.05429	0		24.3695	0.13626		10.311	0					405.068	0.94487
11.5574	0		6.08108	0		24.4774	0.13954		10.3566	0					406.857	0.9463
11.6083	0		6.10805	0		24.5845	0.14203		10.4022	0					408.648	0.94775
11.6592	0		6.13484	0		24.6923	0.14535		10.4479	0					410.439	0.94942
11.7101	0		6.16163	0		24.8001	0.14847		10.4935	0					412.228	0.95076
11.761	0		6.18842	0		24.9072	0.15172		10.5391	0					414.018	0.95193
11.8119	0		6.2152	0		25.0151	0.15439		10.5844	0					415.807	0.95358
11.8628	0		6.24199	0		25.1229	0.15801		10.63	0					417.597	0.95488
11.9134	0		6.26878	0		25.2308	0.16086		10.6753	0					419.388	0.95626
11.9639	0		6.29576	0		25.3386	0.16426		10.7209	0					421.178	0.95738
12.0148	0		6.32254	0		25.4457	0.16752		10.7662	0					422.968	0.95868
12.0654	0		6.34933	0		25.5535	0.1706		10.8118	0					424.759	0.96017
12.1159	0		6.37612	0		25.6614	0.174		10.8571	0					426.549	0.96161
12.1668	0		6.40272	0		25.7692	0.17754		10.9027	0					428.338	0.96292
12.2177	0		6.42932	0		25.8763	0.18083		10.9486	0					430.129	0.96408
12.2686	0		6.45611	0		25.9842	0.18436		10.9943	0					431.919	0.96511
12.3195	0		6.48271	0		26.092	0.18777		11.0399	0					433.709	0.96627
12.3701	0		6.5095	0		26.1999	0.19138		11.0855	0					435.5	0.96717
12.421	0		6.5361	0		26.3069	0.19448		11.1311	0					437.289	0.96836
12.4719	0		6.56289	0		26.4148	0.1982		11.1767	0					439.08	0.96933
12.5224	0		6.58967	0		26.5219	0.2014		11.2223	0					440.87	0.97026
12.5733	0		6.61646	0		26.629	0.20543		11.2683	0					442.659	0.97135
12.6242	0		6.64325	0		26.7368	0.2086		11.3139	0					444.45	0.97264
12.6751	0		6.67004	0		26.8439	0.21259		11.3595	0					446.241	0.97375
12.7257	0		6.69683	0		26.9517	0.21633		11.4051	0					448.032	0.97454
12.7766	0		6.72361	0		27.0596	0.21931		11.4507	0					449.823	0.97552
12.8271	0		6.7504	0		27.1667	0.22421		11.496	0					451.612	0.97653
12.878	0		6.77719	0		27.2745	0.22789		11.5416	0					453.402	0.97757
12.929	0		6.80398	0		27.3823	0.23144		11.5869	0					455.194	0.97856
12.9795	0		6.83077	0		27.491	0.23497		11.6325	0					456.985	0.97966
13.0304	0		6.85737	0		27.5988	0.23869		11.6782	0					458.776	0.98056
13.0813	0		6.88416	0		27.7066	0.24251		11.7238	0					460.565	0.98137
13.1319	0		6.91094	0		27.8145	0.24624		11.7694	0					462.355	0.98214
13.1828	0		6.93773	0		27.9223	0.24949		11.815	0					464.143	0.98316
13.2337	0		6.96452	0		28.0294	0.25319		11.8606	0					465.932	0.98419
13.2846	0		6.99112	0		28.1373	0.25661		11.9059	0					467.723	0.98535
13.3355	0		7.01791	0		28.2451	0.26017		11.9515	0					469.513	0.98701
13.3864	0		7.04451	0		28.3529	0.26396		11.9971	0					471.304	0.98861
13.4373	0		7.07111	0		28.4608	0.26749		12.0427	0					473.093	0.99025
13.4882	0		7.0979	0		28.5679	0.27061		12.0884	0					474.883	0.9917
13.5387	0		7.12469	0		28.6757	0.27465		12.1336	0					476.672	0.99326
13.59	0		7.15147	0		28.7828	0.27833		12.1793	0					478.462	0.99514
13.6409	0		7.17826	0		28.8907	0.28227		12.2249	0					480.253	0.99692
13.6918	0		7.20486	0		28.9985	0.28522		12.2708	0					482.044	0.99803
13.7427	0		7.23184	0		29.1056	0.28893		12.3161	0					483.835	0.99911
13.7936	0		7.25844	0		29.2134	0.29226		12.3617	0					485.626	0.99996
13.8445	0		7.28541	0		29.3213	0.29538		12.407	0
13.8951	0		7.3122	0		29.4291	0.29931		12.4526	0
13.946	0		7.3388	0		29.537	0.30311		12.4979	0
13.9965	0		7.36559	0		29.6448	0.30677		12.5435	0
14.0474	0		7.39238	0		29.7526	0.31036		12.5892	0
14.0983	0		7.41917	0		29.8605	0.31432		12.6348	0
14.1489	0		7.44596	0		29.9683	0.31716		12.6804	0
14.1998	0		7.47274	0		30.0762	0.32114		12.726	0
14.2507	0		7.49953	0		30.184	0.3246		12.7716	0
14.3016	0		7.52613	0		30.2911	0.32791		12.8172	0
14.3521	0		7.55292	0		30.3989	0.33146		12.8628	0
14.403	0		7.57952	0		30.5068	0.33501		12.9085	0
14.4539	0		7.60631	0		30.6139	0.33816		12.9541	0
14.5048	0		7.63291	0		30.721	0.3419		12.9997	0
14.5557	0		7.6597	0		30.8281	0.34491		13.0456	0
14.6067	0		7.68649	0		30.9359	0.34844		13.0912	0
14.6576	0		7.71327	0		31.043	0.35187		13.1365	0
14.7085	0.000483719		7.74006	0		31.1508	0.35517		13.1821	0
14.759	0.000347984		7.76685	0		31.2587	0.35885		13.2278	0
14.8099	0.00061998		7.79345	0		31.3665	0.36194		13.273	0
14.8608	0.000231254		7.82043	0		31.4744	0.36503		13.3183	0
14.9114	0.00028557		7.84703	0		31.5815	0.3684		13.3636	0
14.9623	0.000597666		7.874	0		31.69	0.37194		13.4093	0
15.0132	0.000385508		7.90079	0		31.7971	0.37491		13.4549	0
15.0637	0.000473143		7.92758	0		31.9057	0.37914		13.5005	0
15.1146	0.000460932		7.95418	0		32.0136	0.38164		13.5458	0
15.1652	0.000512053		7.98097	0		32.1207	0.38517		13.5914	0
15.2161	0.000455378		8.00757	0		32.2278	0.38838		13.637	0
15.267	0.000242413		8.03436	0		32.3356	0.39145		13.6826	0
15.3175	0.000566133		8.06096	0		32.4434	0.3948		13.7282	0
15.3684	0.000325381		8.08774	0		32.5513	0.39785		13.7738	0
15.4193	0.000400426		8.11435	0.000138693		32.6591	0.40115		13.8195	0
15.4702	0.000578633		8.14113	0.000199834		32.7662	0.40426		13.8654	0
15.5211	0.000304718		8.16792	0.000252688		32.8741	0.40722		13.9107	0
15.5721	0.000329571		8.1949	0.000358998		32.9811	0.41067		13.956	0
15.6233	0.000470367		8.22187	0.000248801		33.089	0.41404		14.0019	0
15.6742	0.000480515		8.24866	0.000232477		33.1961	0.41749		14.0475	0
15.7251	0.000434035		8.27545	0.000267405		33.3039	0.42009		14.0928	0
15.776	0.000459954		8.30242	0.000283027		33.411	0.42268		14.1388	0
15.8266	0.000418136		8.32921	0.000301396		33.5189	0.4265		14.184	0
15.8775	0.000291961		8.356	0.000126576		33.6267	0.42863		14.2303	0
15.928	0.000494589		8.38279	0.000282626		33.7345	0.43156		14.2759	8.47317e-05
15.9786	0.000503919		8.40958	0.000373711		33.8416	0.43474		14.3215	0.000363285
16.0295	0.000719777		8.43636	8.18294e-05		33.9495	0.43762		14.3672	0.000414069
16.0807	0.000626015		8.46297	0.000162439		34.0573	0.44018		14.4128	0.000182243
16.1316	0.000430802		8.48957	0.000209334		34.1652	0.44316		14.4584	0.000306991
16.1825	0.000334683		8.51635	0.000364785		34.273	0.4465		14.504	0.000398496
16.2335	0.000399964		8.54295	0.00036123		34.3808	0.44907		14.5496	0.000379618
16.2847	0.000356303		8.56956	0.000180146		34.4887	0.45229		14.5955	0.000431027
16.3356	0.000323048		8.59634	0.000298378		34.5958	0.45424		14.6411	0.000287176
16.3865	0.000331928		8.62294	0.000194078		34.7036	0.45686		14.6868	0.000293193
16.4374	0.000400261		8.64973	0.000251262		34.8107	0.46024		14.7324	0.000324211
16.4883	0.000360007		8.67652	0.000342085		34.9186	0.46347		14.778	0.000205586
16.5396	0.000645352		8.70331	0.000307403		35.0264	0.46589		14.8236	0.00016319
16.5908	0.000586672		8.7301	0.00016758		35.1335	0.46864		14.8695	0.000248965
16.6421	0.000648922		8.75688	0.000318818		35.2413	0.47124		14.9152	0.000163951
16.6934	0.000754428		8.78367	0.000126592		35.3492	0.47418		14.9604	0.000246187
16.7443	0.000454761		8.81046	0.000164215		35.457	0.47824		15.0061	0.000197461
16.7952	0.000694202		8.83725	0.000276167		35.5641	0.47943		15.0517	0.000158768
16.8461	0.00043755		8.86404	0.000223481		35.672	0.48132		15.097	0.000379115
16.8966	0.000433502		8.89082	0.000109406		35.7798	0.48377		15.1426	0.00014342
16.9475	0.000483843		8.91761	6.86986e-05		35.8876	0.4858		15.1879	0.000142204
16.9981	0.000596865		8.94421	8.1355e-05		35.9955	0.48921		15.2335	0.000106205
17.049	0.000471324		8.971	0.000149505		36.1033	0.49124		15.2791	0.000213905
17.1002	0.000532799		8.99779	0.0001209		36.2112	0.49442		15.3247	0.000388182
17.1515	0.000559973		9.02439	0.000304394		36.319	0.49764		15.3703	0.000191443
17.2028	0.000645285		9.05099	0.00020997		36.4269	0.49841		15.416	0.000239486
17.2533	0.000464239		9.07778	9.28493e-05		36.5347	0.50147		15.4616	0.000148104
17.3046	0.000644374		9.10438	8.72811e-05		36.6425	0.50428		15.5072	0.000266943
17.3555	0.000534396		9.13117	0.000205027		36.7504	0.50556		15.5528	0.000213968
17.4064	0.000518952		9.15796	0.000126415		36.8575	0.50769		15.5984	0.000458769
17.4573	0.000495646		9.18456	9.42477e-05		36.9653	0.50988		15.644	0.000131649
17.5085	0.000627902		9.21134	0.000255305		37.0724	0.51214		15.6896	0.000107505
17.5594	0.000541005		9.23813	0.000199607		37.1802	0.51603		15.7353	0.000127193
17.6107	0.000792289		9.26492	0.000108725		37.2873	0.51803		15.7805	0.000102121
17.662	0.000762094		9.29171	0.00012108		37.3952	0.51981		15.8262	0.000172759
17.7129	0.000739692		9.3185	5.63338e-05		37.5038	0.52128		15.8714	0.000246104
17.7634	0.000657216		9.34528	0.000144766		37.6116	0.52342		15.9171	0.000149803
17.8143	0.000855686		9.37207	9.17836e-05		37.7195	0.5251		15.9624	9.76031e-05
17.8663	0.000765913		9.39886	0.00010654		37.828	0.52727		16.008	0.000137236
17.9168	0.000647131		9.42565	5.30815e-05		37.9359	0.53022		16.0533	0.000443545
17.9688	0.000819698		9.45244	0.000103707		38.0437	0.53249		16.0992	0.000190373
18.0197	0.000792112		9.47904	0.000236675		38.1516	0.53457		16.1445	0.000211215
18.0713	0.000938152		9.50583	4.24038e-05		38.2594	0.53612		16.1901	0.000282711
18.1222	0.000702432		9.53243	6.75824e-05		38.3673	0.53787		16.236	0.000162952
18.1731	0.000804993		9.55921	0.000148602		38.4751	0.53932		16.2813	0.000158993
18.2244	0.000765494		9.58582	0.000106645		38.583	0.54195		16.3273	0.000383206
18.2753	0.000791734		9.6126	0.000322417		38.69	0.54426		16.3729	0.00028017
18.3266	0.000799276		9.6392	0.000271562		38.7979	0.54652		16.4185	0.000185196
18.3782	0.000957192		9.6658	0.000243101		38.9057	0.54869		16.4641	0.000318163
18.4291	0.000757888		9.69259	0.000102748		39.0136	0.5507		16.5097	0.000131413
18.4811	0.000889061		9.71919	6.97424e-05		39.1207	0.5524		16.5553	0.000206865
18.5323	0.000730113		9.74598	6.37293e-05		39.2278	0.55351		16.601	0.000149475
18.5836	0.000820561		9.77277	0.000132772		39.3356	0.55472		16.6462	0.000146434
18.6348	0.000850045		9.79956	0.000287894		39.4434	0.55775		16.6915	0.000194808
18.6857	0.000833525		9.82616	0.000370385		39.5513	0.55921		16.7372	0.000124775
18.7367	0.00086158		9.85295	0.000100551		39.6591	0.56142		16.7825	0.000216492
18.7872	0.000904328		9.87973	0.000128362		39.767	0.56281		16.8281	0.000137887
18.8395	0.0011		9.90634	0.00018159		39.8748	0.56477		16.8737	0.000142856
18.8929	0.0011		9.93312	0.00012779		39.9819	0.56779		16.9193	8.35505e-05
18.9463	0.0011		9.95991	0.000145778		40.0905	0.56843		16.9646	0.000121606
18.9969	0.000979762		9.9867	0.000135441		40.1991	0.57002		17.0102	0.00012598
19.0478	0.00102		10.0133	3.82622e-05		40.3062	0.57155		17.0555	0.000106754
19.0997	0.00103		10.0401	0.000242869		40.414	0.57338		17.1011	0.000142347
19.1521	0.00107		10.0667	0.000109387		40.5219	0.57506		17.1467	0.000260313
19.2055	0.00112		10.0935	9.69467e-05		40.6305	0.57726		17.1923	0.000130135
19.2574	0.000994417		10.1201	9.60403e-05		40.7383	0.57795		17.238	0.00013599
19.3098	0.000989235		10.1469	6.7655e-05		40.8454	0.58078		17.2836	7.77591e-05
19.3621	0.00107		10.1735	0.00027731		40.9532	0.5818		17.3292	0.000259524
19.4144	0.0012		10.2003	0.000111466		41.0603	0.58391		17.3748	0.000216106
19.4657	0.00116		10.227	7.28874e-05		41.1682	0.58479		17.4201	0.000112648
19.518	0.00111		10.2538	0.000220981		41.2753	0.5874		17.4657	0.000124466
19.571	0.00121		10.2804	0.000195252		41.3831	0.58843		17.5113	0.00010482
19.6234	0.00116		10.3072	6.81657e-05		41.4909	0.58955		17.5569	0.000133179
19.6757	0.00123		10.334	0.000112742		41.5988	0.5909		17.6022	0.000128193
19.7291	0.00125		10.3606	0.000125707		41.7066	0.59308		17.6478	0.000136239
19.7825	0.00115		10.3874	0.000281605		41.8137	0.59471		17.6931	0.00016169
19.8359	0.00117		10.414	7.15852e-05		41.9216	0.59461		17.7384	0.00012658
19.8868	0.00137		10.441	7.82461e-05		42.0294	0.59727		17.7841	0.000164157
19.9373	0.0014		10.4678	8.60578e-05		42.1365	0.59769		17.8294	0.000111131
19.9883	0.00173		10.4947	4.06949e-05		42.2443	0.59971		17.875	0.000101919
20.0417	0.00125		10.5213	0.000222185		42.3522	0.60039		17.9206	0.000210699
20.095	0.00131		10.5483	0.000213468		42.46	0.602		17.9659	0.000105142
20.1459	0.00179		10.5749	0.000101353		42.5679	0.60488		18.0115	0.00022846
20.1969	0.00158		10.6017	2.94432e-05		42.6757	0.60679		18.0571	0.000209368
20.2478	0.00185		10.6283	3.72785e-05		42.7836	0.60722		18.1024	0.000108652
20.2987	0.00166		10.6551	4.6785e-05		42.8914	0.60828		18.148	9.45337e-05
20.3496	0.00158		10.6817	0.000242196		42.9993	0.61045		18.1936	8.06747e-05
20.4005	0.00173		10.7085	0.000322688		43.1063	0.61173		18.2392	9.04167e-05
20.4514	0.00178		10.7353	0.00018262		43.2142	0.61379		18.2848	7.71393e-05
20.5023	0.00173		10.7619	6.97816e-05		43.3213	0.61441		18.3305	0.000244953
20.5532	0.002		10.7887	6.26101e-05		43.4284	0.61487		18.3758	0.000223972
20.6041	0.00191		10.8154	0.000135226		43.5362	0.61697		18.4217	0.000130847
20.655	0.00197		10.8422	7.14955e-05		43.6433	0.61923		18.467	0.000148157
20.7055	0.00192		10.869	9.24632e-06		43.7511	0.61773		18.5126	0.000193637
20.7564	0.00198		10.8958	0.00018882		43.859	0.62036		18.5582	0.000103296
20.807	0.00196		10.9226	7.72244e-05		43.9668	0.62116		18.6035	7.66826e-05
20.8575	0.00199		10.9494	0.000321376		44.0747	0.62303		18.6491	9.34764e-05
20.9081	0.00222		10.9764	8.82032e-05		44.1825	0.62421		18.6944	0.000100186
20.959	0.0021		11.0031	4.28168e-05		44.2903	0.62645		18.74	0.000138621
21.0095	0.00222		11.0299	4.14042e-05		44.3982	0.62778		18.7857	0.000135869
21.0604	0.00236		11.0567	2.48933e-05		44.506	0.62862		18.8309	8.24185e-05
21.1114	0.00227		11.0833	0.000106824		44.6139	0.62933		18.8766	0.000154508
21.1623	0.0023		11.1101	0.000218727		44.7217	0.63147		18.9222	0.000307982
21.2132	0.00231		11.1367	7.53563e-05		44.8296	0.63201		18.9678	0.000339811
21.2637	0.00237		11.1635	9.73582e-05		44.9374	0.63317		19.0134	0.000202819
21.3146	0.00247		11.1901	5.47212e-05		45.0445	0.63395		19.059	9.78203e-05
21.3659	0.00267		11.2169	7.13519e-05		45.1523	0.63514		19.1046	9.64425e-05
21.4171	0.00284		11.2435	0.000212741		45.2594	0.63669		19.1499	0.000100931
21.4684	0.00289		11.2703	0.000127016		45.3665	0.63752		19.1955	0.000131684
21.5193	0.00258		11.2971	4.67581e-05		45.4744	0.64017		19.2412	0.000142398
21.5702	0.00275		11.3239	3.94116e-05		45.5822	0.63857		19.2868	0.000123362
21.6211	0.00268		11.3506	0.000359668		45.69	0.64143		19.3324	0.000133453
21.672	0.00271		11.3774	0.000179894		45.7979	0.64296		19.3777	9.97338e-05
21.7225	0.00285		11.4042	0.000188038		45.9057	0.64398		19.423	0.000107096
21.7735	0.00292		11.431	0.000318045		46.0136	0.64534		19.4686	0.000111857
21.8244	0.00299		11.4578	4.89338e-05		46.1207	0.64669		19.5139	0.000135202
21.8749	0.00298		11.4846	6.56764e-05		46.2285	0.64661		19.5592	0.000214115
21.9258	0.00306		11.5114	5.98812e-05		46.3364	0.64764		19.6048	0.000125607
21.9767	0.00315		11.538	0.000222268		46.4434	0.64908		19.6504	0.000285483
22.0276	0.00312		11.5648	0.000115893		46.5513	0.65026		19.696	0.000177295
22.0789	0.00325		11.5914	0.000241977		46.6591	0.65181		19.7413	0.000329578
22.1294	0.00326		11.6181	4.57364e-05		46.767	0.65111		19.7869	0.00015361
22.1807	0.00339		11.6448	0.000195065		46.8748	0.65353		19.8325	0.000195341
22.2316	0.00346		11.6714	0.000170887		46.9826	0.65469		19.8785	0.000153351
22.2825	0.00348		11.6981	7.95387e-05		47.0897	0.65417		19.9241	9.95309e-05
22.3334	0.00353		11.7247	3.02756e-05		47.1976	0.65591		19.9697	0.000218333
22.3843	0.00368		11.7515	4.63152e-05		47.3047	0.65809		20.0153	6.47654e-05
22.4352	0.00366		11.7781	5.02784e-05		47.4118	0.65703		20.0609	0.000120887
22.4865	0.00375		11.8049	5.54132e-05		47.5196	0.65757		20.1065	0.000102102
22.537	0.00383		11.8317	5.6345e-05		47.6267	0.66014		20.1521	0.000124103
22.5879	0.00387		11.8585	0.000118008		47.7345	0.65981		20.1974	0.00013643
22.6388	0.0039		11.8853	3.4168e-05		47.8424	0.66256		20.2431	0.000269133
22.6894	0.00411		11.9121	6.39849e-05		47.9502	0.66156		20.2884	0.000110695
22.7403	0.00406		11.939	0.000101725		48.0581	0.6625		20.334	0.000133976
22.7908	0.00416		11.9658	5.93405e-05		48.1659	0.66542		20.3796	0.000176599
22.8417	0.00459		11.9926	9.63729e-05		48.2738	0.66608		20.4249	0.0001823
22.8923	0.00439		12.0196	-3.96496e-06		48.3816	0.6671		20.4705	0.000229964
22.9432	0.00466		12.0464	3.18899e-05		48.4894	0.66752		20.5161	0.000121693
22.9941	0.00449		12.0732	8.48611e-05		48.5973	0.66755		20.5614	6.1108e-05
23.0446	0.00484		12.0998	5.54826e-05		48.7051	0.669		20.607	8.99522e-05
23.0955	0.00477		12.1266	9.79415e-05		48.813	0.67082		20.6523	0.000185964
23.1465	0.00481		12.1532	9.99326e-05		48.9208	0.67071		20.6979	0.000108155
23.1977	0.00479		12.1799	0.000169385		49.0287	0.67105		20.7435	9.63443e-05
23.2483	0.0051		12.2066	0.000114109		49.1358	0.6746		20.7895	0.000105289
23.2995	0.00514		12.2332	7.43395e-05		49.2436	0.67303		20.8351	8.68306e-05
23.3504	0.0052		12.2599	0.00010124		49.3507	0.67347		20.8807	0.000116461
23.4013	0.0055		12.2865	2.71241e-05		49.4578	0.67518		20.9266	0.000158578
23.4522	0.00533		12.3133	0.000211768		49.5656	0.67517		20.9722	9.07924e-05
23.5031	0.00548		12.3403	7.91683e-05		49.6735	0.67791		21.0179	0.00013609
23.554	0.00548		12.3671	1.87733e-05		49.7805	0.678		21.0635	0.000144611
23.6049	0.00553		12.3939	0.000173459		49.8884	0.67823		21.1091	7.95442e-05
23.6559	0.00596		12.4207	4.52149e-06		49.9962	0.67957		21.1547	4.3929e-05
23.7064	0.00572		12.4474	0.000100108		50.1041	0.68323		21.2	0.000119516
23.7573	0.00591		12.4741	9.04483e-05		50.2127	0.68282		21.2456	0.000164246
23.8078	0.00592		12.5008	5.19307e-05		50.3198	0.68086		21.2909	0.000112918
23.8588	0.00604		12.5276	4.22682e-05		50.4276	0.68313		21.3365	0.000163537
23.9093	0.00616		12.5544	6.01082e-05		50.5362	0.68392		21.3818	6.72117e-05
23.9602	0.00633		12.5812	7.5979e-05		50.644	0.68519		21.4274	0.000203135
24.0111	0.00635		12.608	0.000325087		50.7519	0.68517		21.4731	8.01831e-05
24.062	0.00677		12.6346	0.00015382		50.859	0.6866		21.5187	0.000191925
24.1129	0.00663		12.6614	0.000114643		50.9676	0.68714		21.5646	0.000123655
24.1638	0.00676		12.688	0.00026157		51.0747	0.68799		21.6099	0.000384164
24.2147	0.00677		12.7148	0.000200469		51.1833	0.68807		21.6555	0.000107207
24.2656	0.00695		12.7414	6.45886e-05		51.2903	0.68966		21.7011	0.000125228
24.3165	0.00704		12.7682	0.000102479		51.3974	0.68894		21.7467	0.00013196
24.3674	0.00715		12.7948	3.6968e-05		51.5053	0.69155		21.7923	8.29893e-05
24.4183	0.00719		12.8216	3.31258e-05		51.6131	0.69125		21.8376	0.000218366
24.4692	0.00753		12.8483	0.000117005		51.7202	0.69271		21.8829	9.36208e-05
24.5202	0.00749		12.8751	4.06364e-05		51.828	0.69401		21.9286	8.0833e-05
24.571	0.00759		12.9017	6.11896e-05		51.9351	0.69593		21.9742	9.34701e-05
24.622	0.00785		12.9285	1.92478e-05		52.043	0.69522		22.0195	0.000125731
24.6725	0.00788		12.9553	2.51252e-05		52.1508	0.6953		22.0651	0.00016451
24.7234	0.00806		12.9821	2.40956e-05		52.2587	0.69632		22.1107	0.00012522
24.774	0.00817		13.0089	1.44835e-05		52.3673	0.69667		22.156	6.43278e-05
24.8249	0.00871		13.0357	6.51562e-05		52.4751	0.69791		22.2016	5.11551e-05
24.8758	0.00843		13.0625	0.00034082		52.583	0.69703		22.2472	6.37777e-05
24.9263	0.00869		13.0894	0.000103707		52.6915	0.69895		22.2928	0.000111271
24.9772	0.00873		13.116	9.51196e-05		52.7994	0.69939		22.3384	8.00167e-05
25.0281	0.00921		13.143	0.000160313		52.9072	0.69952		22.384	9.7535e-05
25.079	0.009		13.1696	9.09433e-05		53.0151	0.69989		22.4297	0.000124045
25.1299	0.00908		13.1964	7.24711e-05		53.1222	0.70184		22.4756	0.000354835
25.1808	0.00928		13.223	0.00034982		53.23	0.7027		22.5209	0.000122717
25.2317	0.00943		13.2498	0.000299915		53.3379	0.703		22.5665	8.51738e-05
25.2826	0.00959		13.2764	7.15978e-05		53.4449	0.70332		22.6118	9.60542e-05
25.3335	0.00966		13.3032	9.64675e-05		53.5528	0.70496		22.6577	0.000106984
25.3848	0.01009		13.33	2.06857e-05		53.6599	0.70457		22.7034	0.000123957
25.4357	0.01		13.3567	0.000262022		53.767	0.7049		22.749	0.000138033
25.4866	0.01013		13.3834	0.000142647		53.8748	0.70652		22.7946	9.6289e-05
25.5372	0.01066		13.4103	5.25629e-05		53.9826	0.7059		22.8405	7.61706e-05
25.5881	0.01052		13.4371	9.6808e-05		54.0913	0.70649		22.8858	0.000361386
25.639	0.01061		13.4639	9.04466e-05		54.1991	0.70781		22.9314	8.75218e-05
25.6899	0.01081		13.4907	0.000337657		54.3069	0.70705		22.9767	8.02941e-05
25.7404	0.01135		13.5175	2.95739e-05		54.414	0.70965		23.0223	7.79604e-05
25.7913	0.01107		13.5443	2.27208e-05		54.5219	0.71036		23.0679	0.000326686
25.8419	0.01125		13.571	0.000149084		54.6297	0.71093		23.1132	8.45588e-05
25.8928	0.01147		13.5976	0.000220177		54.7376	0.71176		23.1589	0.000274404
25.9437	0.0116		13.6244	0.000136453		54.8454	0.7106		23.2045	0.000309782
25.9946	0.01177		13.6512	0.000139164		54.9532	0.71054		23.2501	0.000164801
26.0455	0.01197		13.6778	2.84816e-05		55.0618	0.71239		23.2957	0.000171813
26.0964	0.01215		13.7046	0.000263661		55.1697	0.7133		23.3413	5.45191e-05
26.148	0.01233		13.7312	3.38717e-05		55.2775	0.71359		23.3869	8.75329e-05
26.1989	0.01251		13.758	0.000214799		55.3846	0.71387		23.4325	7.94713e-05
26.2498	0.01268		13.7846	5.73413e-05		55.4925	0.71557		23.4781	9.7359e-05
26.3007	0.01286		13.8114	2.93832e-05		55.5996	0.71625		23.5238	0.000104306
26.3516	0.01308		13.8382	5.29286e-05		55.7074	0.71592		23.5694	0.000134046
26.4029	0.01337		13.865	5.64189e-05		55.8145	0.7172		23.615	0.000316993
26.4538	0.0136		13.8916	4.33906e-05		55.9216	0.71664		23.6603	0.000313985
26.5047	0.01365		13.9184	2.43163e-05		56.0294	0.71799		23.7059	0.000117194
26.5556	0.01395		13.9451	8.82301e-05		56.1365	0.71697		23.7515	7.71995e-05
26.6065	0.01409		13.9718	7.81216e-05		56.2443	0.71804		23.7968	9.10286e-05
26.6574	0.0145		13.9985	0.000133412		56.3522	0.72047		23.8421	0.000122823
26.7083	0.01447		14.0253	3.34081e-05		56.46	0.7207		23.8877	9.58624e-05
26.7592	0.01473		14.0521	5.59888e-05		56.5671	0.72062		23.933	8.07048e-05
26.8098	0.01502		14.0789	5.00261e-05		56.675	0.722		23.9786	0.000266405
26.861	0.01499		14.1055	9.1946e-05		56.7828	0.72137		24.0239	8.0849e-05
26.9116	0.01541		14.1323	3.80116e-05		56.8907	0.72185		24.0695	0.000278738
26.9625	0.01545		14.1591	4.43193e-05		56.9993	0.72256		24.1151	0.000206006
27.013	0.0158		14.1857	6.62802e-05		57.1071	0.72179		24.1608	8.72017e-05
27.0639	0.0159		14.2125	0.000124257		57.2149	0.72285		24.2061	0.000173178
27.1148	0.01608		14.2391	9.80345e-05		57.3228	0.72445		24.2517	5.97161e-05
27.1661	0.01636		14.2659	2.92587e-05		57.4306	0.72287		24.2973	0.000135015
27.2167	0.01656		14.2925	2.73086e-05		57.5385	0.72531		24.3432	0.00011678
27.2675	0.01688		14.3191	3.96527e-05		57.6463	0.72452		24.3885	7.33693e-05
27.3184	0.01712		14.3459	3.66701e-06		57.7534	0.7268		24.4344	0.000389547
27.3694	0.01727		14.3726	6.75587e-05		57.8605	0.72713		24.4801	0.000129277
27.4203	0.01753		14.3994	2.60221e-05		57.9676	0.72725		24.5257	0.000130138
27.4708	0.01774		14.426	2.27367e-05		58.0754	0.72715		24.571	6.91045e-05
27.5217	0.01808		14.4528	6.17382e-05		58.1833	0.72739		24.6169	0.000112696
27.5726	0.01824		14.4794	0.000109207		58.2911	0.72722		24.6625	8.6859e-05
27.6232	0.01874		14.5064	0.000264409		58.3989	0.72779		24.7081	7.38178e-05
27.6741	0.01867		14.5332	0.000167791		58.5068	0.72913		24.7534	7.88355e-05
27.7246	0.01895		14.56	0.000200447		58.6146	0.72962		24.7987	0.000424225
27.7755	0.01926		14.5868	0.000137467		58.7225	0.73011		24.8443	9.62524e-05
27.8261	0.01957		14.6135	1.64227e-05		58.8303	0.73093		24.8899	0.000120965
27.877	0.01976		14.6403	7.99581e-05		58.9382	0.73136		24.9352	5.65738e-05
27.9279	0.01996		14.6669	2.83601e-05		59.0468	0.73204		24.9809	0.00012698
27.9788	0.02024		14.6937	7.37577e-05		59.1538	0.73288		25.0265	5.59746e-05
28.03	0.02049		14.7205	0.000162249		59.2617	0.73178		25.0721	0.000198014
28.0806	0.02076		14.7473	0.000338504		59.3695	0.7356		25.118	9.70577e-05
28.1315	0.0209		14.7741	0.000224233		59.4774	0.73402		25.1633	0.00013014
28.1824	0.02108		14.8007	7.26304e-05		59.5845	0.73382		25.2093	0.000336547
28.2333	0.02134		14.8275	1.39317e-05		59.6923	0.73425		25.2552	0.000122947
28.2842	0.02156		14.8541	0.00025946		59.7994	0.73571		25.3005	5.12058e-05
28.3351	0.02214		14.8809	2.35642e-05		59.9072	0.73444		25.3461	0.000285221
28.386	0.02261		14.9077	4.74691e-05		60.0151	0.73601		25.3917	8.70969e-05
28.4373	0.02241		14.9344	4.65879e-05		60.1222	0.73574		25.437	0.000104905
28.4878	0.02269		14.9612	5.684e-05		60.23	0.73707		25.4826	6.16945e-05
28.5387	0.02301		14.988	1.99746e-05		60.3371	0.73784		25.5279	8.35235e-05
28.5896	0.02328		15.0148	6.4237e-05		60.4449	0.73745		25.5735	0.000251134
28.6402	0.02356		15.0416	1.63344e-05		60.5528	0.73865		25.6188	0.000339292
28.6911	0.02399		15.0684	3.32946e-05		60.6606	0.73759		25.6644	7.64241e-05
28.7416	0.02433		15.0952	0.000112669		60.7685	0.73925		25.7097	9.28946e-05
28.7925	0.02447		15.122	0.000116029		60.8763	0.7382		25.7553	0.000213446
28.8434	0.02492		15.1489	7.62705e-05		60.9842	0.73913		25.801	0.000129968
28.8943	0.0251		15.1757	5.86783e-05		61.092	0.73946		25.8466	0.000104362
28.9456	0.02536		15.2025	3.13318e-05		61.1998	0.73974		25.8922	0.000125745
28.9965	0.02587		15.2293	4.22445e-05		61.3077	0.74164		25.9378	8.6431e-05
29.0474	0.02714		15.2559	0.000120517		61.4163	0.74034		25.9837	0.00045644
29.0983	0.02819		15.2827	0.000152847		61.5241	0.74088		26.0294	7.14762e-05
29.1492	0.02288		15.3093	0.000334326		61.632	0.74138		26.075	0.000102646
29.2001	0.02695		15.3359	0.000200062		61.7398	0.7413		26.1206	9.38015e-05
29.2514	0.02281		15.3627	4.14974e-05		61.8469	0.74192		26.1665	0.000145385
29.3023	0.02781		15.3893	3.7805e-05		61.954	0.74244		26.2121	0.00010696
29.3532	0.02823		15.4161	0.000270745		62.0618	0.74456		26.2577	0.000376724
29.4041	0.02871		15.4427	2.97049e-05		62.1689	0.74462		26.3033	0.000189444
29.455	0.02901		15.4696	8.38332e-05		62.276	0.74375		26.3486	0.000117929
29.5055	0.02894		15.4962	3.90143e-05		62.3839	0.74337		26.3946	0.0001103
29.5565	0.02942		15.523	8.16687e-05		62.4917	0.74481		26.4399	0.000272618
29.607	0.02981		15.5498	4.18253e-05		62.5996	0.74552		26.4852	7.43142e-05
29.6579	0.03032		15.5766	4.94871e-05		62.7066	0.74731		26.5308	7.61135e-05
29.7085	0.03068		15.6034	4.3479e-05		62.8145	0.74819		26.5761	0.000103591
29.7594	0.03083		15.6302	0.00012753		62.9223	0.74715		26.622	0.000143603
29.8099	0.0311		15.657	0.000171409		63.0302	0.74872		26.6673	0.000266355
29.8608	0.03156		15.6837	-6.56467e-06		63.1373	0.74823		26.7129	0.000339466
29.9117	0.03173		15.7104	0.000250512		63.2443	0.74947		26.7585	0.000287789
29.9626	0.03242		15.7371	0.000185711		63.3522	0.74843		26.8045	6.27837e-05
30.0135	0.03255		15.7637	7.26556e-05		63.46	0.7499		26.8501	7.93572e-05
30.0644	0.03297		15.7905	3.77767e-05		63.5679	0.75047		26.8954	4.81493e-05
30.1153	0.03338		15.8171	1.40847e-05		63.675	0.75003		26.9413	0.000367104
30.1662	0.0337		15.8437	0.000102975		63.7828	0.75112		26.9869	0.000192237
30.2171	0.03438		15.8705	0.000116177		63.8899	0.75182		27.0322	0.000354473
30.2684	0.03445		15.8971	6.46122e-05		63.997	0.75211		27.0778	0.000442432
30.3193	0.03533		15.9239	0.000155494		64.1048	0.75323		27.1234	0.000115247
30.3702	0.03562		15.9507	3.18868e-05		64.2119	0.75146		27.1691	6.26268e-05
30.4211	0.03555		15.9775	3.28405e-05		64.3198	0.75262		27.2147	7.68205e-05
30.472	0.03641		16.0043	2.96481e-05		64.4269	0.75495		27.2603	8.70113e-05
30.5226	0.03657		16.0312	9.39403e-05		64.5347	0.75281		27.3056	0.000106749
30.5731	0.03703		16.0578	1.33579e-05		64.6425	0.75367		27.3512	0.000182832
30.624	0.03731		16.0846	6.86829e-05		64.7504	0.75381		27.3965	0.000136663
30.6749	0.03779		16.1114	8.25608e-05		64.8582	0.75547		27.4424	6.91284e-05
30.7255	0.03806		16.1382	0.000101627		64.9661	0.75533		27.4877	0.000162781
30.7764	0.03859		16.165	0.000145912		65.0739	0.75671		27.5333	0.000122814
30.8273	0.0391		16.1916	0.000187485		65.1817	0.75559		27.5786	0.000436799
30.8782	0.03926		16.2184	6.0794e-05		65.2896	0.75592		27.6242	9.81423e-05
30.9291	0.03984		16.245	3.9186e-05		65.3982	0.75781		27.6699	7.98993e-05
30.9796	0.04061		16.2718	4.11315e-05		65.5068	0.75682		27.7155	0.000104658
31.0305	0.04065		16.2984	0.000135307		65.6139	0.75925		27.7611	0.000138211
31.0815	0.04135		16.325	9.83262e-05		65.7217	0.75835		27.8067	0.000153665
31.132	0.04168		16.3518	4.92079e-05		65.8288	0.76143		27.8523	0.000112612
31.1829	0.04238		16.3784	5.25912e-05		65.9367	0.75967		27.8979	0.000116306
31.2338	0.04249		16.4052	5.10904e-05		66.0437	0.75889		27.9435	0.000102679
31.2847	0.04325		16.4319	0.000116232		66.1516	0.76085		27.9891	0.000165271
31.3356	0.04375		16.4587	0.000342804		66.2587	0.76125		28.0348	0.000124611
31.3865	0.04388		16.4855	5.34631e-05		66.3658	0.76138		28.0801	0.000115163
31.4374	0.04447		16.5123	6.87601e-05		66.4736	0.76212		28.1254	0.000124872
31.4887	0.04513		16.5389	8.04972e-05		66.5822	0.76107		28.171	0.00039416
31.5396	0.04561		16.5657	5.82871e-05		66.6893	0.76239		28.2163	0.000109395
31.5901	0.04604		16.5925	6.57143e-05		66.7979	0.76214		28.2619	0.000266351
31.641	0.04618		16.6191	6.85095e-05		66.9057	0.76285		28.3072	0.00011004
31.6916	0.04712		16.6461	0.000287593		67.0136	0.76341		28.3528	7.80699e-05
31.7425	0.0473		16.6727	1.40689e-05		67.1214	0.76215		28.3984	0.000269806
31.7934	0.04789		16.6994	1.9169e-05		67.2293	0.76466		28.4437	4.0988e-05
31.8443	0.04823		16.7262	6.0794e-05		67.3371	0.76528		28.4893	7.86327e-05
31.8952	0.04882		16.753	4.99553e-05		67.4457	0.7658		28.5346	8.75599e-05
31.9461	0.04921		16.7796	0.000143122		67.5535	0.7668		28.5802	0.00010059
31.997	0.04981		16.8064	0.000171548		67.6606	0.76802		28.6258	0.000121953
32.0483	0.05058		16.8332	6.09105e-05		67.7722	0.76793		28.6718	0.000163897
32.0988	0.051		16.8598	0.000265557		67.8793	0.76759		28.7174	0.000142635
32.1501	0.05124		16.8866	2.43952e-05		67.9879	0.76761		28.763	0.000101834
32.2006	0.05219		16.9132	0.000392934		68.1003	0.76809		28.8086	0.000129542
32.2519	0.05245		16.94	7.23845e-05		68.2096	0.76919		28.8539	7.53921e-05
32.3028	0.05322		16.9666	3.59732e-05		68.3198	0.77091		28.8995	0.000107195
32.3537	0.05349		16.9934	6.41913e-05		68.4284	0.77003		28.9451	0.000145224
32.4046	0.05432		17.02	5.87869e-05		68.5385	0.77106		28.9911	6.42915e-05
32.4559	0.05457		17.0468	0.000229942		68.6471	0.77061		29.0367	0.000204674
32.5068	0.05515		17.0737	2.54561e-05		68.7549	0.77086		29.082	0.000112793
32.5577	0.0559		17.1003	0.000127268		68.8628	0.77037		29.1276	9.62096e-05
32.6082	0.05645		17.1271	5.36886e-05		68.9698	0.77232		29.1729	0.000106293
32.6588	0.05704		17.1541	8.44654e-05		69.0777	0.77156		29.2182	9.48905e-05
32.7097	0.05725		17.1807	3.27097e-05		69.1855	0.7716		29.2638	7.88546e-05
32.7602	0.05787		17.2075	6.10793e-05		69.2934	0.77241		29.3094	0.000121874
32.8111	0.05842		17.2343	2.31844e-05		69.4012	0.77359		29.355	0.000223797
32.862	0.05904		17.2609	1.76161e-05		69.5091	0.77368		29.4006	0.00011186
32.9126	0.05992		17.2877	6.43696e-06		69.6169	0.77414		29.4459	0.000143384
32.9635	0.06027		17.3143	2.58471e-05		69.7247	0.77266		29.4919	0.000350935
33.014	0.0607		17.341	4.66557e-05		69.8326	0.77451		29.5372	0.00039394
33.0649	0.06186		17.3678	8.63935e-05		69.9404	0.77637		29.5828	0.000128951
33.1158	0.06235		17.3944	0.000386538		70.0475	0.77554		29.6284	0.000119375
33.1667	0.06261		17.4212	0.000117823		70.1553	0.77452		29.6743	0.000107731
33.2176	0.06341		17.448	7.31821e-06		70.2624	0.77458		29.7196	0.000102152
33.2685	0.06379		17.4746	7.20597e-05		70.3703	0.77759		29.7656	0.000117739
33.3195	0.06469		17.5014	1.91926e-05		70.4774	0.77527		29.8112	0.000270777
33.3704	0.06506		17.5282	5.75762e-05		70.5852	0.77466		29.8568	0.000427869
33.4209	0.06562		17.5548	0.000160506		70.6931	0.7776		29.9024	0.00011595
33.4718	0.06651		17.5816	2.63485e-05		70.8009	0.77774		29.948	0.00026649
33.5227	0.06684		17.6084	4.96321e-05		70.9087	0.78076		29.9933	0.000121766
33.5736	0.06739		17.6352	2.58834e-05		71.0173	0.77683		30.0389	0.000104747
33.6242	0.0685		17.6618	8.71974e-05		71.1244	0.77908		30.0842	8.69781e-05
33.6751	0.06891		17.6885	1.7531e-05		71.233	0.77947		30.1295	0.000109111
33.7256	0.06974		17.7155	9.75979e-05		71.3401	0.7812		30.1751	0.000137112
33.7762	0.07026		17.7423	9.68254e-05		71.448	0.77956		30.2207	0.000143309
33.8271	0.07082		17.7689	0.000100401		71.5558	0.78227		30.2663	0.000185697
33.878	0.0714		17.7957	8.71848e-05		71.6637	0.78132		30.312	6.46083e-05
33.9285	0.07191		17.8225	7.24837e-05		71.7707	0.78129		30.3573	0.000113679
33.9794	0.07288		17.8493	2.84469e-05		71.8786	0.78347		30.4029	0.000160029
34.03	0.0733		17.8761	7.58782e-05		71.9864	0.78068		30.4485	0.00012568
34.0812	0.07406		17.9027	0.00027119		72.095	0.78338		30.4941	0.000104137
34.1321	0.07479		17.9294	0.000231524		72.2029	0.78294		30.5397	0.000109015
34.183	0.07537		17.9561	-5.346e-06		72.31	0.78458		30.5853	0.000189757
34.234	0.07651		17.9828	6.01601e-06		72.417	0.78292		30.6306	0.000270943
34.2848	0.07695		18.0096	0.000121821		72.5249	0.78326		30.6766	0.000358157
34.3357	0.07748		18.0362	5.2864e-05		72.6327	0.78544		30.7218	0.000129423
34.3863	0.07816		18.063	6.83139e-05		72.7398	0.78585		30.7675	0.000259463
34.4372	0.07889		18.0898	4.82053e-05		72.8477	0.78572		30.8128	6.92552e-05
34.4877	0.07949		18.1166	7.37781e-05		72.9555	0.78499		30.8584	0.000145478
34.5383	0.08048		18.1434	9.78864e-05		73.0633	0.78542		30.9037	8.71063e-05
34.5889	0.08092		18.1702	0.000189396		73.1712	0.78847		30.9493	9.2029e-05
34.6398	0.08202		18.197	0.000182801		73.279	0.7875		30.9946	0.000125744
34.6907	0.08236		18.2236	0.000247059		73.3869	0.78687		31.0402	0.000125916
34.7412	0.08304		18.2505	5.49324e-05		73.4955	0.78787		31.0858	8.44493e-05
34.7918	0.084		18.2773	5.41363e-05		73.6033	0.78778		31.1314	0.000347166
34.8427	0.08466		18.3041	7.98383e-05		73.7104	0.78872		31.177	4.58108e-05
34.8936	0.08533		18.3309	0.000281376		73.8183	0.79018		31.2227	0.000107177
34.9448	0.08644		18.3575	9.48531e-05		73.9261	0.78941		31.2683	6.32736e-05
34.9954	0.08721		18.3843	2.21154e-05		74.0339	0.79066		31.3139	0.000323362
35.0463	0.08793		18.4109	0.00031068		74.1418	0.7912		31.3595	0.000159884
35.0968	0.0886		18.4377	6.41045e-05		74.2489	0.79056		31.4051	0.000169609
35.1477	0.0891		18.4645	0.000144599		74.3567	0.78988		31.4507	0.000144738
35.1986	0.08989		18.4911	0.000160285		74.4638	0.79307		31.4963	0.0001357
35.2495	0.09071		18.5178	0.000130606		74.5716	0.79201		31.5419	0.000110564
35.3004	0.09131		18.5446	8.80363e-05		74.6787	0.79167		31.5872	0.000125585
35.3513	0.09226		18.5714	4.22713e-05		74.7866	0.79343		31.6325	0.000135685
35.4023	0.09297		18.598	0.000362608		74.8944	0.79231		31.6778	8.33841e-05
35.4532	0.094		18.6248	0.000244594		75.0023	0.79497		31.7234	0.000105363
35.5037	0.09486		18.6516	5.68179e-05		75.1101	0.79588		31.7687	0.000131655
35.5546	0.09531		18.6782	9.44132e-05		75.218	0.79568		31.8144	0.000100243
35.6052	0.09634		18.705	0.000140454		75.3258	0.79589		31.86	0.000122612
35.6561	0.09732		18.7318	0.000118953		75.4336	0.79664		31.9056	0.00013257
35.707	0.09788		18.7586	2.53962e-05		75.5415	0.79793		31.9509	0.000148384
35.7575	0.09885		18.7854	8.89838e-05		75.6493	0.79685		31.9962	0.000148067
35.8084	0.09951		18.812	5.01538e-05		75.7572	0.79699		32.0418	0.000120149
35.8593	0.10035		18.8388	0.000113811		75.865	0.79759		32.0874	0.000109898
35.9102	0.10103		18.8655	0.000231584		75.9721	0.79973		32.133	0.000370605
35.9611	0.10194		18.8921	4.1748e-05		76.0799	0.79917		32.1786	8.43843e-05
36.012	0.10269		18.9189	0.000406565		76.1878	0.79815		32.2242	0.000165684
36.0629	0.10364		18.9455	4.9186e-05		76.2956	0.79845		32.2699	9.22447e-05
36.1135	0.1042		18.9723	4.97394e-05		76.4035	0.8017		32.3155	0.000131792
36.1644	0.1057		18.9991	5.98353e-05		76.5106	0.80174		32.3611	0.000325491
36.2153	0.10602		19.0257	0.000224892		76.6176	0.80209		32.4067	0.000206928
36.2666	0.10697		19.0525	0.000302031		76.7255	0.80036		32.452	0.000237714
36.3175	0.10778		19.0793	5.22712e-05		76.8326	0.80274		32.4976	0.000124496
36.3684	0.1087		19.1061	8.94646e-05		76.9404	0.8022		32.5429	0.000102971
36.4189	0.1095		19.133	0.000210751		77.0483	0.80179		32.5882	0.000112458
36.4698	0.11037		19.1598	0.000108246		77.1561	0.80216		32.6338	0.000133169
36.5207	0.11142		19.1864	0.000239214		77.2639	0.80419		32.6791	0.000196964
36.5713	0.1124		19.2132	0.000294142		77.371	0.80242		32.7247	0.000198345
36.6222	0.1133		19.24	0.000261719		77.4796	0.80365		32.77	0.000243108
36.6727	0.11422		19.2668	0.000132272		77.5867	0.8046		32.8156	0.000176838
36.7236	0.1148		19.2936	9.67198e-05		77.6946	0.80516		32.8612	0.000180527
36.7745	0.11557		19.3202	0.000315717		77.8024	0.80434		32.9069	8.96939e-05
36.8254	0.11662		19.347	8.99991e-05		77.9103	0.80541		32.9525	0.000134935
36.8763	0.11746		19.3738	2.77153e-05		78.0181	0.80551		32.9981	0.000112981
36.9272	0.11831		19.4005	3.91829e-05		78.1259	0.80571		33.044	0.000124294
36.9781	0.1195		19.4273	4.07168e-05		78.2338	0.80671		33.0896	0.000113874
37.0294	0.12032		19.4539	8.01032e-06		78.3409	0.80812		33.1356	0.000142677
37.0803	0.1216		19.4805	0.000104566		78.4487	0.80733		33.1812	0.000467308
37.1312	0.12229		19.5073	5.46328e-05		78.5558	0.80866		33.2268	0.000161072
37.1821	0.12337		19.5341	6.20252e-05		78.6637	0.81197		33.2724	0.000153494
37.2334	0.12431		19.5609	0.000100885		78.7707	0.8093		33.318	8.60996e-05
37.2843	0.12494		19.5877	9.02072e-05		78.8786	0.81093		33.3636	0.000354679
37.3352	0.1262		19.6145	4.3799e-05		78.9864	0.80919		33.4093	0.000128689
37.3857	0.12702		19.6413	0.000243227		79.0943	0.81066		33.4545	0.000252414
37.4366	0.12776		19.6681	7.65102e-05		79.2021	0.81211		33.4998	0.000254843
37.4875	0.12897		19.6948	-2.00848e-06		79.31	0.81275		33.5455	0.000394519
37.5381	0.12981		19.7216	0.000243119		79.4178	0.81228		33.5907	0.000125644
37.589	0.13091		19.7484	7.45633e-05		79.5256	0.81372		33.6364	0.000158286
37.6395	0.13186		19.7752	2.7813e-05		79.6335	0.81409		33.6817	0.000206074
37.6901	0.13274		19.802	2.30615e-05		79.7413	0.81428		33.7273	0.000131316
37.741	0.13347		19.8288	7.68744e-05		79.8492	0.81497		33.7729	0.000294783
37.7919	0.13462		19.8556	0.000150147		79.957	0.81544		33.8185	8.49027e-05
37.8424	0.13573		19.8824	0.000138665		80.0649	0.81579		33.8641	0.000125694
37.8933	0.13659		19.9092	1.81001e-05		80.1727	0.81458		33.9097	0.000108766
37.9442	0.13752		19.9359	0.00012192		80.2805	0.81423		33.9553	0.000105647
37.9952	0.13859		19.9625	2.07092e-05		80.3884	0.81589		34.001	0.000151442
38.0461	0.13977		19.9893	0.000238338		80.4955	0.81874		34.0469	9.93455e-05
38.097	0.14076		20.0159	0.000258696		80.6033	0.81649		34.0925	0.000143168
38.1479	0.1416		20.0427	7.491e-05		80.7104	0.81734		34.1378	0.000131115
38.1988	0.14276		20.0693	8.00763e-05		80.8175	0.81676		34.1837	0.000132237
38.2497	0.14347		20.0961	4.02298e-05		80.9253	0.81607		34.2293	0.000135138
38.3006	0.14448		20.1229	9.33995e-05		81.0324	0.8191		34.2746	8.29085e-05
38.3515	0.14554		20.1497	7.14684e-05		81.1403	0.81949		34.3203	8.52546e-05
38.402	0.14675		20.1765	0.00015096		81.2489	0.8215		34.3655	0.000112972
38.4529	0.14774		20.2033	8.87282e-05		81.3567	0.81874		34.4112	0.000102193
38.5035	0.14869		20.23	6.27535e-05		81.4646	0.82147		34.4565	0.000115819
38.554	0.14967		20.2568	8.62941e-05		81.5716	0.82095		34.5021	0.00013991
38.6071	0.15078		20.2838	4.37833e-05		81.6795	0.82173		34.5477	8.81053e-05
38.658	0.15223		20.3106	2.43353e-05		81.7873	0.82246		34.5933	0.000123258
38.7085	0.15306		20.3374	5.07972e-05		81.8959	0.82288		34.6386	0.000158419
38.7594	0.15384		20.3642	0.000206935		82.003	0.82265		34.6842	0.00012877
38.8103	0.15508		20.391	7.35591e-05		82.1109	0.82366		34.7298	0.000162427
38.8612	0.15615		20.4177	7.81546e-05		82.2195	0.82391		34.7758	0.000182561
38.9121	0.15739		20.4443	7.96459e-05		82.3273	0.82498		34.8214	0.000125637
38.9631	0.15833		20.4709	0.000306397		82.4351	0.8239		34.867	0.00012283
39.0136	0.15978		20.4977	0.000188497		82.543	0.82379		34.9126	0.000109516
39.0645	0.16047		20.5243	0.000317665		82.6501	0.82701		34.9585	0.000264373
39.1158	0.16148		20.5511	9.21146e-05		82.7579	0.82604		35.0038	0.00010874
39.1663	0.16247		20.5779	0.000247103		82.865	0.82649		35.0494	0.000256941
39.2172	0.16366		20.6047	7.69391e-05		82.9728	0.82729		35.0951	0.00012036
39.2706	0.1648		20.6313	4.11267e-05		83.0799	0.82837		35.1407	0.000112448
39.324	0.16606		20.6581	0.000128066		83.1878	0.82857		35.1863	0.000124532
39.3749	0.16724		20.6849	4.4335e-05		83.2956	0.8288		35.2319	0.000302111
39.4276	0.16809		20.7117	0.000124011		83.4035	0.82943		35.2772	0.000164716
39.4785	0.16934		20.7385	8.77258e-05		83.5121	0.82955		35.3228	0.000126796
39.5294	0.17037		20.765	0.000191402		83.6192	0.82952		35.3681	0.000139834
39.5817	0.17136		20.7918	6.19022e-05		83.727	0.83066		35.4134	0.000143144
39.6326	0.17272		20.8186	8.53735e-05		83.8348	0.83115		35.459	0.000144081
39.6857	0.17363		20.8454	8.95039e-05		83.9427	0.8307		35.5046	8.78119e-05
39.7362	0.17514		20.872	8.74892e-05		84.0505	0.83359		35.5502	0.000102654
39.7871	0.17641		20.8988	0.000103839		84.1584	0.83458		35.5958	0.000277128
39.8402	0.17724		20.9256	7.81342e-05		84.2662	0.83325		35.6415	0.000138441
39.8907	0.17855		20.9522	6.13834e-05		84.3748	0.83454		35.6874	0.000124699
39.942	0.17948		20.979	0.000106541		84.4819	0.83477		35.7327	0.000145589
39.9929	0.18086		21.0056	0.000136972		84.5897	0.8345		35.7783	0.000338683
40.0438	0.18176		21.0322	7.29378e-05		84.6968	0.83696		35.8242	0.00035434
40.095	0.18265		21.059	0.000194789		84.8047	0.83452		35.8699	0.000163152
40.1459	0.18408		21.0858	0.000120658		84.9118	0.83528		35.9151	0.000130274
40.1968	0.18526		21.1125	0.000338789		85.0196	0.83669		35.9608	0.000244275
40.2478	0.18655		21.1393	0.000111203		85.1267	0.83622		36.0061	0.000113176
40.2987	0.18742		21.1659	0.000160008		85.2345	0.83707		36.0517	0.000123396
40.3492	0.18938		21.1927	0.000147035		85.3424	0.83837		36.097	0.00013259
40.4001	0.18997		21.2195	0.000575006		85.4502	0.83841		36.1426	0.000276771
40.451	0.19127		21.2463	0.000189006		85.5581	0.83944		36.1882	0.000183828
40.5016	0.19286		21.2731	0.000303256		85.6659	0.83884		36.2335	0.000143396
40.5525	0.19357		21.2999	0.000223611		85.7738	0.83904		36.2791	0.000159153
40.6034	0.19479		21.3267	0.000237026		85.8816	0.8423		36.3247	0.000160485
40.6543	0.19596		21.3534	0.000196123		85.9894	0.84136		36.3703	0.00026403
40.7052	0.19694		21.3802	0.000310822		86.0973	0.84052		36.416	0.000221323
40.7557	0.19784		21.4068	0.00022253		86.2051	0.84098		36.4612	0.000150718
40.807	0.19931		21.434	0.000544268		86.313	0.841		36.5072	0.000268398
40.8579	0.20046		21.4606	0.00030652		86.4208	0.84209		36.5525	0.000399317
40.9088	0.20181		21.4872	0.000336907		86.5287	0.84293		36.5981	0.00013624
40.9601	0.20304		21.514	0.000337298		86.6365	0.84405		36.6437	0.000156324
41.011	0.20427		21.5406	0.000388306		86.7443	0.84336		36.689	0.000404328
41.0619	0.20562		21.5672	0.000533427		86.8522	0.8432		36.7346	0.000178018
41.1128	0.20693		21.594	0.000465276		86.96	0.84366		36.7802	0.000179465
41.1637	0.20797		21.6206	0.000429792		87.0671	0.84746		36.8255	0.000271415
41.2142	0.20927		21.6479	0.000758418		87.175	0.84376		36.8711	0.000126408
41.2651	0.21023		21.6747	0.000496685		87.282	0.84377		36.9164	0.000300363
41.316	0.21183		21.7015	0.000545441		87.3899	0.84699		36.962	0.000179854
41.3666	0.21282		21.7283	0.000524179		87.4977	0.8455		37.0073	0.000171843
41.4175	0.21413		21.7549	0.000624613		87.6056	0.84495		37.0526	0.000172781
41.468	0.21587		21.7817	0.000665202		87.7134	0.84653		37.0983	0.000140302
41.5189	0.21614		21.8085	0.000713738		87.8213	0.84669		37.1439	0.000186217
41.5695	0.21774		21.836	0.00074835		87.9291	0.84957		37.1895	0.000146987
41.6204	0.22028		21.863	0.000789166		88.037	0.84661		37.2348	0.000188789
41.6709	0.22168		21.89	0.000810862		88.1448	0.84831		37.2804	0.000204967
41.7222	0.22268		21.9175	0.00083966		88.2526	0.84997		37.326	0.000179126
41.7731	0.22399		21.9447	0.000935105		88.3605	0.84908		37.3713	0.000145034
41.824	0.22498		21.9724	0.000937857		88.4683	0.84968		37.4169	0.00017037
41.8749	0.22633		21.9999	0.00101		88.5762	0.8504		37.4625	0.000126902
41.9255	0.2278		22.0265	0.00125		88.684	0.85092		37.5081	0.000390418
41.9764	0.22891		22.0546	0.00113		88.7911	0.85193		37.5538	0.000459062
42.0273	0.23032		22.0812	0.00143		88.8989	0.84978		37.5994	0.000397127
42.0782	0.23188		22.1078	0.00167		89.006	0.85058		37.645	0.000213093
42.1291	0.23256		22.1346	0.00156		89.1131	0.85131		37.6906	0.00015883
42.18	0.23403		22.1614	0.00173		89.221	0.85182		37.7362	0.000199314
42.2309	0.23509		22.1882	0.00187		89.3288	0.85315		37.7815	0.000125969
42.2818	0.23697		22.2148	0.00191		89.4359	0.8517		37.8271	0.00016436
42.3331	0.23773		22.2416	0.00205		89.5445	0.85288		37.8724	0.000151827
42.3839	0.23891		22.2684	0.00221		89.6523	0.85422		37.918	0.000179337
42.4345	0.24061		22.2952	0.00232		89.7602	0.85509		37.9636	0.000216561
42.4854	0.24174		22.3219	0.00251		89.868	0.85565		38.0089	0.000139934
42.5363	0.24299		22.3487	0.00264		89.9759	0.8568		38.0545	0.000176588
42.5872	0.24412		22.3755	0.00274		90.0837	0.85702		38.1002	0.000172634
42.6381	0.24558		22.4023	0.00293		90.1916	0.8548		38.1458	0.000276723
42.6887	0.24647		22.4291	0.00315		90.3002	0.85709		38.1911	0.000264448
42.7396	0.24821		22.4559	0.00326		90.408	0.85798		38.2367	0.000284444
42.7905	0.24904		22.4825	0.00364		90.5158	0.8583		38.2823	0.000133245
42.8414	0.25082		22.5093	0.00373		90.6237	0.85707		38.3279	0.000150954
42.8926	0.25244		22.5359	0.00414		90.7315	0.8609		38.3735	0.00029547
42.9435	0.25345		22.5627	0.0045		90.8386	0.85865		38.4191	0.000164024
42.9945	0.25438		22.5894	0.00476		90.9465	0.85772		38.4648	0.000186362
43.0453	0.25605		22.6161	0.00478		91.0535	0.86108		38.5104	0.000176553
43.0959	0.25727		22.6428	0.0049		91.1614	0.86064		38.5557	0.00015919
43.1468	0.25848		22.6694	0.00516		91.2685	0.86092		38.6013	0.000163077
43.1977	0.25987		22.6962	0.00543		91.3763	0.86149		38.6469	0.000195241
43.2486	0.26133		22.723	0.00576		91.4842	0.86329		38.6922	0.000157768
43.2995	0.26221		22.7498	0.00607		91.5913	0.86137		38.7378	0.000172758
43.3501	0.26416		22.7764	0.00646		91.6991	0.86269		38.7834	0.000191966
43.401	0.26496		22.8032	0.00684		91.8069	0.86372		38.8287	0.000190775
43.4515	0.26702		22.83	0.00706		91.9148	0.86383		38.874	0.000272115
43.5021	0.26775		22.8568	0.00754		92.0226	0.85979		38.9199	0.000171018
43.553	0.26882		22.8834	0.00784		92.1297	0.86224		38.9652	0.000181268
43.6039	0.27054		22.9102	0.00821		92.2376	0.86412		39.0105	0.00018691
43.6548	0.27191		22.9369	0.00866		92.3454	0.86465		39.0565	0.00036133
43.706	0.2733		22.9637	0.00929		92.4532	0.86657		39.1021	0.000206553
43.7566	0.27475		22.9905	0.00972		92.5611	0.86554		39.1502	0.000260268
43.8079	0.27567		23.0171	0.01001		92.6697	0.86594		39.1959	0.000208715
43.8588	0.27659		23.0437	0.01073		92.7775	0.86726		39.2427	0.000162169
43.9093	0.27869		23.0705	0.01104		92.8846	0.86722		39.2896	0.000167667
43.9606	0.27925		23.0971	0.01168		92.9925	0.86728		39.3368	0.000250814
44.0115	0.28121		23.1237	0.01227		93.0995	0.86848		39.3844	0.000223571
44.0624	0.28224		23.1505	0.01265		93.2066	0.86734		39.4316	0.00044528
44.1133	0.28379		23.1773	0.0134		93.3145	0.86613		39.4772	0.000209237
44.1642	0.28489		23.2039	0.01378		93.4216	0.86874		39.5228	0.000259268
44.2151	0.28604		23.2307	0.01448		93.5294	0.86951		39.5684	0.000181245
44.2656	0.28751		23.2575	0.01509		93.6372	0.87246		39.614	0.000148811
44.3162	0.2889		23.2843	0.01593		93.7451	0.87044		39.6593	0.000194292
44.3671	0.29025		23.311	0.01653		93.8529	0.86989		39.7049	0.000265539
44.418	0.29198		23.338	0.0172		93.9615	0.8714		39.7502	0.000452141
44.4685	0.29336		23.3648	0.01789		94.0694	0.8698		39.7978	0.000195818
44.5194	0.29434		23.3914	0.01861		94.1765	0.87169		39.8434	0.000189632
44.5703	0.29577		23.4182	0.01932		94.2851	0.87093		39.8887	0.000268067
44.6209	0.29676		23.445	0.02013		94.3929	0.87219		39.9362	0.000185629
44.6718	0.29798		23.4718	0.02092		94.5	0.8737		39.9818	0.000234105
44.7227	0.3005		23.4984	0.02183		94.6078	0.87534		40.0274	0.00019143
44.7732	0.30158		23.5252	0.02341		94.7157	0.87394		40.0731	0.000227593
44.8242	0.30252		23.5518	0.0232		94.8243	0.87575		40.119	0.000260419
44.8751	0.30387		23.5785	0.02454		94.9321	0.87349		40.1643	0.000343464
44.9256	0.30505		23.6051	0.02554		95.04	0.87454		40.2102	0.000384789
44.9765	0.3065		23.6319	0.02651		95.1471	0.8763		40.2558	0.000504996
45.0274	0.3088		23.6585	0.02747		95.2549	0.87788		40.3014	0.000195812
45.0783	0.3096		23.6853	0.02851		95.362	0.87975		40.3471	0.000353576
45.1296	0.3109		23.7119	0.02964		95.4698	0.87978		40.3927	0.000190504
45.1805	0.31179		23.7387	0.03082		95.5769	0.87821		40.438	0.000417663
45.2314	0.31359		23.7655	0.03192		95.6848	0.87771		40.4836	0.000209247
45.2823	0.31476		23.7921	0.03303		95.7926	0.879		40.5289	0.000387941
45.3328	0.31599		23.8189	0.03433		95.9005	0.87813		40.5742	0.000269887
45.3837	0.31696		23.8457	0.03554		96.0083	0.87925		40.6198	0.0005066
45.4346	0.31825		23.8723	0.03677		96.1161	0.87983		40.6654	0.000170481
45.4852	0.3204		23.8991	0.03786		96.2232	0.8785		40.711	0.000159705
45.5357	0.32102		23.9259	0.03913		96.3318	0.88168		40.7563	0.00021937
45.5866	0.32295		23.9526	0.0405		96.4397	0.88113		40.8019	0.000203228
45.6375	0.32424		23.9794	0.0418		96.5475	0.88025		40.8475	0.000240317
45.6885	0.32577		24.0062	0.04323		96.6553	0.88188		40.8931	0.000245788
45.7394	0.32648		24.033	0.04455		96.7632	0.88141		40.9388	0.000388895
45.7903	0.32801		24.0596	0.04615		96.871	0.88357		40.9844	0.000282655
45.8415	0.32949		24.0864	0.04757		96.9789	0.8832		41.03	0.000235065
45.8924	0.33121		24.113	0.04905		97.0867	0.88172		41.0756	0.000244708
45.943	0.33218		24.1396	0.05066		97.1946	0.88172		41.1212	0.00021248
45.9939	0.33359		24.1662	0.05217		97.3024	0.88591		41.1668	0.000231391
46.0448	0.33498		24.193	0.0535		97.4095	0.88254		41.2124	0.000494204
46.0957	0.33594		24.2196	0.05535		97.5173	0.88367		41.258	0.000269339
46.1469	0.33721		24.2464	0.05681		97.6252	0.88472		41.3034	0.000256993
46.1979	0.33865		24.2732	0.05854		97.733	0.88798		41.349	0.000311288
46.2488	0.34071		24.2999	0.0604		97.8409	0.8846		41.3943	0.000245088
46.2993	0.34149		24.3267	0.06204		97.948	0.88473		41.4395	0.000225445
46.3502	0.34342		24.3535	0.06392		98.0558	0.88635		41.4852	0.000235453
46.4008	0.34462		24.3801	0.06558		98.1637	0.88797		41.5308	0.000220456
46.4513	0.34555		24.4069	0.06724		98.2715	0.88682		41.5764	0.000270617
46.5022	0.34694		24.4339	0.06919		98.3801	0.88816		41.622	0.000254741
46.5531	0.34797		24.4607	0.07113		98.4879	0.88768		41.6676	0.000268838
46.6037	0.34967		24.4875	0.0732		98.5958	0.88829		41.7132	0.000289638
46.6546	0.35075		24.5143	0.07493		98.7029	0.88908		41.7589	0.000257992
46.7055	0.35263		24.541	0.07703		98.8107	0.88946		41.8045	0.000249339
46.7564	0.35365		24.5678	0.07912		98.9185	0.88809		41.8501	0.000275138
46.8076	0.35516		24.5944	0.08108		99.0264	0.88839		41.8957	0.000269659
46.8582	0.35625		24.621	0.08298		99.1335	0.89175		41.9413	0.000300872
46.9091	0.35754		24.6476	0.08494		99.2413	0.89133		41.9866	0.000287224
46.96	0.35904		24.6744	0.0872		99.3492	0.89057		42.0322	0.000246438
47.0112	0.36065		24.701	0.0894		99.4563	0.88908		42.0778	0.000247963
47.0618	0.36134		24.7278	0.09128		99.5641	0.89352		42.1231	0.000291851
47.1127	0.36338		24.7546	0.09341		99.6712	0.89273		42.1687	0.000161156
47.1636	0.36486		24.7812	0.09577		99.7798	0.89171		42.214	0.000264228
47.2145	0.3665		24.808	0.09804		99.8876	0.89357		42.2597	0.000296528
47.2651	0.36697		24.8348	0.10018		99.9955	0.89195		42.3053	0.000238969
47.316	0.36857		24.8618	0.10245		100.103	0.89393		42.3506	0.000283017
47.3665	0.37023		24.8883	0.10483		100.211	0.89297		42.3962	0.000322221
47.4174	0.37132		24.9153	0.1073		100.319	0.89571		42.4418	0.000251487
47.468	0.37276		24.9419	0.10964		100.426	0.89484		42.4874	0.000308899
47.5189	0.37409		24.9689	0.11206		100.534	0.89337		42.5327	0.000247982
47.5698	0.37512		24.9957	0.11437		100.642	0.89501		42.5783	0.000304978
47.6207	0.37593		25.0227	0.11676		100.75	0.89529		42.6239	0.000379923
47.6716	0.37791		25.0493	0.11917		100.857	0.89339		42.6699	0.000244616
47.7225	0.3787		25.0761	0.1215		100.965	0.8963		42.7155	0.000236929
47.7734	0.38022		25.1027	0.12384		101.072	0.89451		42.7611	0.000250791
47.8243	0.38171		25.1294	0.12638		101.179	0.89593		42.8067	0.00043426
47.8748	0.38314		25.1562	0.12902		101.287	0.89716		42.852	0.000269333
47.9265	0.38395		25.1828	0.13144		101.394	0.89773		42.8976	0.000281712
47.9774	0.38568		25.2094	0.13425		101.502	0.89796		42.9432	0.000322402
48.0279	0.38746		25.2362	0.13653		101.609	0.89744		42.9888	0.000392435
48.0788	0.388		25.263	0.13913		101.716	0.89821		43.0344	0.000227581
48.1294	0.3891		25.2898	0.14158		101.824	0.89816		43.0801	0.000293985
48.1803	0.38962		25.3164	0.14449		101.932	0.90087		43.1254	0.000239869
48.2308	0.39089		25.3441	0.14711		102.039	0.90003		43.171	0.000266195
48.2817	0.39312		25.3707	0.14941		102.147	0.8976		43.2163	0.000302032
48.3323	0.39432		25.3975	0.15203		102.255	0.89943		43.2619	0.000328625
48.3832	0.39588		25.4247	0.15515		102.363	0.89916		43.3075	0.000244022
48.4341	0.39726		25.4522	0.15765		102.47	0.90036		43.3531	0.000245441
48.485	0.39805		25.479	0.1603		102.578	0.90028		43.3987	0.000413123
48.5355	0.39923		25.506	0.16309		102.686	0.90195		43.4443	0.000260467
48.5864	0.40095		25.5328	0.16611		102.793	0.90146		43.49	0.000301319
48.6373	0.40235		25.5596	0.16903		102.9	0.90377		43.5356	0.000289713
48.6886	0.40338		25.5867	0.17136		103.007	0.90352		43.5815	0.000290116
48.7395	0.40476		25.6135	0.1742		103.115	0.90109		43.6271	0.000483705
48.7904	0.40591		25.6401	0.17684		103.222	0.9026		43.6727	0.000303432
48.8413	0.40723		25.6669	0.17947		103.33	0.90197		43.718	0.00026225
48.8919	0.40805		25.6937	0.18254		103.437	0.90269		43.7636	0.000266445
48.9428	0.41047		25.7206	0.18494		103.545	0.90286		43.8092	0.000362741
48.9937	0.41154		25.7474	0.18905		103.652	0.90374		43.8546	0.00027617
49.0446	0.41185		25.7742	0.19205		103.76	0.90534		43.9002	0.000316256
49.0955	0.41461		25.801	0.19435		103.867	0.90726		43.9458	0.000282516
49.1464	0.41492		25.8278	0.19732		103.975	0.90446		43.9914	0.000309908
49.1973	0.4168		25.8544	0.20035		104.083	0.90682		44.037	0.000298105
49.2482	0.41751		25.8814	0.20292		104.192	0.9067		44.0823	0.000320154
49.2987	0.4184		25.9082	0.20562		104.299	0.90752		44.1276	0.000254211
49.3496	0.41998		25.935	0.20867		104.407	0.90721		44.1732	0.000555586
49.4002	0.42148		25.9617	0.21151		104.515	0.90482		44.2188	0.000294429
49.4507	0.4234		25.9885	0.21435		104.623	0.90591		44.2644	0.00027396
49.5013	0.42376		26.0155	0.2173		104.73	0.90991		44.31	0.000284151
49.5522	0.42483		26.0423	0.21942		104.838	0.90919		44.3553	0.000555676
49.6031	0.42649		26.0689	0.22262		104.946	0.91004		44.401	0.000285225
49.6536	0.42765		26.0959	0.22574		105.054	0.91188		44.4466	0.000301338
49.7045	0.4284		26.1227	0.22867		105.161	0.9086		44.4922	0.000248574
49.7555	0.42993		26.1493	0.23098		105.268	0.90959		44.5378	0.000309455
49.8064	0.43136		26.1761	0.23396		105.376	0.91061		44.5837	0.000555497
49.8573	0.43388		26.2026	0.23735		105.483	0.90945		44.629	0.000463703
49.9082	0.43295		26.2293	0.23992		105.59	0.91252		44.6746	0.000305836
49.9591	0.43483		26.256	0.24253		105.698	0.91436		44.7203	0.000303106
50.01	0.43651		26.2826	0.24531		105.805	0.91194		44.7659	0.000353642
50.0605	0.43782		26.3094	0.24807		105.913	0.91101		44.8112	0.000326059
50.1114	0.43815		26.3362	0.2512		106.02	0.91339		44.8565	0.000340652
50.1623	0.43915		26.363	0.25401		106.127	0.91435		44.9021	0.000336761
50.2129	0.44031		26.3898	0.25653		106.235	0.91476		44.9477	0.000507892
50.2638	0.44182		26.4166	0.25948		106.342	0.91445		44.993	0.000317683
50.3143	0.44342		26.4434	0.26192		106.45	0.91553		45.0386	0.000330449
50.3649	0.44422		26.4702	0.26503		106.558	0.91715		45.0842	0.000338057
50.4158	0.44518		26.4969	0.26731		106.665	0.91515		45.1298	0.0002728
50.4667	0.447		26.5237	0.2699		106.773	0.9169		45.1754	0.000489745
50.5179	0.44716		26.5505	0.27333		106.881	0.91563		45.221	0.000370499
50.5688	0.44862		26.5771	0.27568		106.989	0.9163		45.267	0.000306721
50.6198	0.45049		26.6039	0.27891		107.097	0.9155		45.3129	0.000564959
50.6707	0.45144		26.6307	0.28187		107.204	0.91676		45.3582	0.000347715
50.7216	0.45314		26.6575	0.28496		107.311	0.91681		45.4042	0.000340189
50.7725	0.45374		26.6841	0.28669		107.419	0.91723		45.4494	0.000340035
50.823	0.455		26.7107	0.28967		107.526	0.9209		45.4951	0.000344993
50.8739	0.45661		26.7373	0.29236		107.634	0.91797		45.5407	0.000361666
50.9248	0.45719		26.7639	0.29492		107.741	0.91776		45.5863	0.000365782
50.9757	0.4585		26.7907	0.29775		107.849	0.91865		45.6316	0.000368984
51.0266	0.45972		26.8173	0.30049		107.956	0.919		45.6772	0.00036518
51.0775	0.46075		26.8442	0.30328		108.064	0.9183		45.7225	0.000343098
51.1284	0.46137		26.8709	0.30608		108.172	0.91991		45.7678	0.000384779
51.179	0.46272		26.8976	0.30863		108.28	0.91974		45.8134	0.000359389
51.2299	0.4638		26.9244	0.31138		108.388	0.92235		45.8587	0.000370991
51.2804	0.46456		26.951	0.3139		108.496	0.9224		45.9043	0.000298464
51.331	0.46575		26.9778	0.3165		108.603	0.92104		45.9496	0.000390327
51.3819	0.46758		27.0046	0.31992		108.711	0.92161		45.9952	0.000397247
51.4328	0.46966		27.0314	0.32209		108.82	0.92018		46.0408	0.000367199
51.4837	0.47		27.0582	0.32458		108.928	0.92121		46.0864	0.000365577
51.5346	0.47088		27.0852	0.32775		109.035	0.921		46.1321	0.000375232
51.5855	0.47286		27.112	0.32982		109.143	0.9215		46.1777	0.000332464
51.6364	0.47418		27.1385	0.33289		109.251	0.92177		46.2233	0.000387736
51.6873	0.47494		27.1653	0.33484		109.36	0.92437		46.2689	0.000352545
51.7382	0.47619		27.1919	0.33749		109.468	0.92134		46.3145	0.000378047
51.7891	0.47648		27.2187	0.33985		109.575	0.92073		46.3605	0.000403501
51.8397	0.47802		27.2453	0.3436		109.683	0.92166		46.4061	0.000428525
51.8906	0.47862		27.2721	0.3454		109.79	0.92041		46.4523	0.000670357
51.9415	0.47909		27.2989	0.34838		109.897	0.92201		46.4979	0.000468121
51.9924	0.48079		27.3255	0.35077		110.005	0.92333		46.5435	0.000389805
52.0433	0.48233		27.3523	0.35286		110.113	0.92262		46.5891	0.000354885
52.0938	0.48301		27.3791	0.35544		110.22	0.9248		46.6345	0.000408538
52.1447	0.48391		27.4057	0.35814		110.328	0.92596		46.6801	0.000396485
52.1956	0.48584		27.4323	0.3593		110.436	0.92427		46.7254	0.000348839
52.2462	0.48574		27.4591	0.36302		110.544	0.92468		46.771	0.000395515
52.2967	0.48822		27.4859	0.36529		110.652	0.92439		46.8163	0.0003545
52.3476	0.48861		27.5125	0.36829		110.759	0.92453		46.8619	0.000378319
52.3986	0.48969		27.5392	0.36984		110.867	0.92708		46.9075	0.000379591
52.4491	0.49053		27.566	0.37242		110.975	0.92447		46.9531	0.000433175
52.5004	0.49258		27.5928	0.37534		111.083	0.92803		46.9987	0.000384912
52.5509	0.49412		27.6196	0.37756		111.191	0.92724		47.0443	0.000387002
52.6018	0.49456		27.6464	0.37943		111.298	0.927		47.0896	0.000377495
52.6527	0.4949		27.673	0.38185		111.406	0.92592		47.1352	0.000414914
52.7036	0.49529		27.6998	0.38465		111.514	0.92619		47.1809	0.000393871
52.7545	0.49684		27.7264	0.38698		111.621	0.92779		47.2265	0.000496818
52.8054	0.49941		27.7532	0.38913		111.729	0.92858		47.2721	0.000433277
52.8567	0.49933		27.7798	0.39101		111.836	0.92958		47.3177	0.000526099
52.9076	0.5003		27.8066	0.39363		111.943	0.929		47.3633	0.000401999
52.9581	0.50098		27.8332	0.39573		112.051	0.93087		47.4089	0.000371918
53.009	0.50172		27.8598	0.39837		112.158	0.92971		47.4545	0.000422953
53.06	0.50268		27.8865	0.4004		112.266	0.92913		47.4998	0.000469918
53.1108	0.50455		27.9133	0.40264		112.374	0.93047		47.5455	0.000435673
53.1617	0.5047		27.9401	0.4053		112.482	0.93145		47.5907	0.000432234
53.2127	0.50644		27.9669	0.40719		112.59	0.93024		47.636	0.000403614
53.2636	0.50672		27.9935	0.40972		112.698	0.92954		47.6817	0.000394659
53.3145	0.50787		28.0203	0.41156		112.805	0.93067		47.7273	0.00045142
53.365	0.50996		28.0471	0.4141		112.913	0.92901		47.7729	0.000432053
53.4159	0.51044		28.0739	0.41626		113.021	0.93112		47.8185	0.000466315
53.4668	0.51208		28.1005	0.41842		113.129	0.93041		47.8638	0.000422857
53.5177	0.51244		28.1273	0.42075		113.237	0.93173		47.9094	0.000467651
53.5686	0.51418		28.1541	0.42365		113.345	0.93182		47.955	0.000441925
53.6195	0.51435		28.1808	0.42533		113.452	0.93108		48.0006	0.000429317
53.6701	0.51435		28.2076	0.42753		113.56	0.93195		48.0463	0.000426653
53.7213	0.51657		28.2342	0.42955		113.668	0.93404		48.0919	0.000485991
53.7722	0.51766		28.261	0.43171		113.776	0.93163		48.1375	0.000474522
53.8228	0.51878		28.2876	0.43305		113.885	0.93137		48.1831	0.000451663
53.8737	0.51886		28.3144	0.4351		113.992	0.93254		48.2287	0.000510419
53.9246	0.52065		28.3412	0.43747		114.1	0.93475		48.2743	0.000462434
53.9759	0.52121		28.3678	0.4393		114.207	0.93522		48.3199	0.0004517
54.0268	0.52329		28.3946	0.44121		114.314	0.93372		48.3655	0.000395402
54.078	0.52317		28.4212	0.44433		114.422	0.93539		48.4109	0.000394372
54.1289	0.52505		28.448	0.44518		114.529	0.93319		48.4565	0.000445945
54.1798	0.52605		28.4748	0.44788		114.637	0.93362		48.5018	0.000476997
54.2307	0.52684		28.5016	0.4497		114.745	0.93488		48.547	0.000430352
54.2813	0.52851		28.5282	0.45154		114.853	0.9375		48.5927	0.000459404
54.3318	0.52818		28.5549	0.45422		114.96	0.93676		48.6383	0.000436458
54.3827	0.5285		28.5817	0.45508		115.068	0.93724		48.6836	0.000455636
54.434	0.5308		28.6085	0.45696		115.176	0.93797		48.7292	0.000481667
54.4849	0.53112		28.6353	0.45905		115.284	0.93839		48.7748	0.000460979
54.5354	0.53213		28.6621	0.46156		115.392	0.93566		48.8204	0.000461946
54.5864	0.53379		28.6889	0.46362		115.5	0.93958		48.8673	0.000612973
54.6373	0.53321		28.7157	0.46631		115.608	0.93762		48.9129	0.000434451
54.6882	0.53492		28.7425	0.46743		115.716	0.93556		48.9585	0.000487123
54.7391	0.53724		28.7691	0.46952		115.824	0.93836		49.0045	0.000443674
54.79	0.53712		28.7959	0.47075		115.931	0.93684		49.0501	0.000460948
54.8409	0.53741		28.8224	0.47309		116.038	0.93639		49.096	0.000515997
54.8921	0.53889		28.849	0.47409		116.146	0.9362		49.1416	0.000491532
54.943	0.53947		28.8758	0.47656		116.253	0.93632		49.1872	0.000437244
54.9939	0.54056		28.9026	0.47869		116.36	0.93859		49.2328	0.000465746
55.0445	0.54287		28.9294	0.48118		116.468	0.93755		49.2781	0.000472361
55.0954	0.54295		28.9562	0.4822		116.576	0.94008		49.3234	0.000520292
55.1463	0.54286		28.983	0.48448		116.683	0.93846		49.3691	0.000487098
55.1968	0.54378		29.0098	0.4857		116.791	0.94047		49.4147	0.00047357
55.2478	0.54511		29.0366	0.48755		116.899	0.93974		49.46	0.000462095
55.2983	0.54619		29.0633	0.48899		117.007	0.94031		49.5056	0.000495559
55.3488	0.54694		29.09	0.49082		117.115	0.94202		49.5512	0.000502112
55.3998	0.54817		29.1169	0.49324		117.222	0.94316		49.5971	0.000752718
55.4507	0.54785		29.1437	0.49443		117.33	0.94253		49.6424	0.000488116
55.5016	0.54911		29.1705	0.4972		117.438	0.9412		49.688	0.000477452
55.5525	0.55043		29.1973	0.49875		117.546	0.94201		49.7336	0.000517901
55.603	0.55205		29.2241	0.50037		117.654	0.9418		49.7796	0.00050003
55.6539	0.55313		29.2507	0.50219		117.762	0.9405		49.8252	0.000698749
55.7048	0.55348		29.2775	0.50331		117.87	0.94153		49.8705	0.000560575
55.7557	0.55415		29.3041	0.50446		117.977	0.94272		49.9158	0.000482619
55.8066	0.55487		29.3309	0.50615		118.084	0.94149		49.9617	0.000458677
55.8575	0.55725		29.3575	0.50907		118.192	0.94148		50.007	0.000520853
55.9084	0.55635		29.3843	0.51099		118.3	0.94224		50.0526	0.000531508
55.9594	0.55672		29.4108	0.51181		118.407	0.94225		50.0983	0.000521508
56.0102	0.55955		29.4376	0.51339		118.515	0.9435		50.1435	0.000564061
56.0612	0.55986		29.4644	0.51485		118.623	0.94673		50.1891	0.000517716
56.1121	0.56011		29.4912	0.51623		118.73	0.94467		50.2345	0.000511499
56.1626	0.56203		29.518	0.51738		118.838	0.94373		50.2801	0.000665685
56.2135	0.56229		29.5448	0.52066		118.946	0.94379		50.3257	0.000709587
56.2641	0.56408		29.5714	0.52145		119.054	0.94367		50.371	0.0004733
56.315	0.56445		29.5982	0.52277		119.161	0.94164		50.4166	0.000487553
56.3659	0.56531		29.625	0.52449		119.269	0.94564		50.4622	0.000560693
56.4168	0.56696		29.6518	0.52626		119.377	0.94312		50.5075	0.000638057
56.4673	0.56669		29.6785	0.52719		119.485	0.94603		50.5531	0.000549
56.5182	0.56755		29.7053	0.52792		119.592	0.94702		50.5987	0.00055852
56.5688	0.5692		29.7321	0.53105		119.7	0.94287		50.6443	0.000550461
56.6197	0.56942		29.7589	0.53282		119.808	0.94475		50.6909	0.000764715
56.6709	0.57057		29.7857	0.53392		119.916	0.9449		50.7365	0.000537228
56.7218	0.57124		29.8123	0.53631		120.023	0.94559		50.7821	0.000628815
56.7728	0.571		29.8391	0.53706		120.13	0.94452		50.8278	0.000555376
56.8237	0.57265		29.8657	0.53957		120.238	0.94865		50.8734	0.000544836
56.8746	0.57327		29.8925	0.54013		120.345	0.94651		50.919	0.000564608
56.9255	0.57478		29.9191	0.5418		120.452	0.94905		50.9649	0.000709545
56.9764	0.57494		29.9459	0.54332		120.56	0.94716		51.0102	0.00056959
57.0269	0.57529		29.9725	0.54496		120.668	0.94861		51.0565	0.000678897
57.0775	0.57602		29.9992	0.5452		120.776	0.94754		51.1018	0.000644234
57.1284	0.57721		30.026	0.54726		120.883	0.95057		51.1474	0.000638612
57.1789	0.5781		30.0528	0.54985		120.991	0.94892		51.1927	0.000547024
57.2298	0.577		30.0796	0.55119		121.099	0.9468		51.2383	0.000571907
57.2804	0.57974		30.1064	0.55281		121.206	0.94672		51.2839	0.000567091
57.3313	0.57978		30.133	0.55419		121.314	0.94876		51.3295	0.00055931
57.3822	0.58125		30.1598	0.55479		121.422	0.95103		51.3751	0.00058857
57.4327	0.58203		30.1866	0.55601		121.529	0.94996		51.4207	0.000599314
57.4836	0.58203		30.2134	0.55806		121.637	0.94926		51.4667	0.000611911
57.5345	0.5828		30.24	0.55869		121.745	0.94808		51.5123	0.000593463
57.5854	0.5841		30.2668	0.56052		121.853	0.95154		51.5579	0.00055179
57.6363	0.58431		30.2934	0.56195		121.961	0.94998		51.6035	0.000551886
57.6872	0.58573		30.3202	0.56274		122.069	0.95172		51.6491	0.000638238
57.7381	0.58693		30.3468	0.56402		122.176	0.95105		51.6947	0.000528698
57.7891	0.58775		30.3735	0.56633		122.284	0.95362		51.7407	0.000590849
57.8396	0.58836		30.4003	0.56685		122.391	0.95104		51.7863	0.000597843
57.8909	0.58907		30.4269	0.56857		122.498	0.9508		51.8319	0.000634575
57.9418	0.59024		30.4537	0.56975		122.606	0.95175		51.8775	0.000598832
57.9927	0.58995		30.4805	0.5713		122.713	0.9516		51.9228	0.000645423
58.0432	0.59089		30.5071	0.57297		122.821	0.95248		51.9691	0.000619212
58.0941	0.59214		30.5339	0.57391		122.929	0.95263		52.0144	0.000626243
58.145	0.59268		30.5607	0.57492		123.037	0.9504		52.06	0.000574836
58.1956	0.59453		30.5875	0.57631		123.145	0.9526		52.1056	0.000579935
58.2465	0.59361		30.6141	0.57845		123.253	0.95585		52.1515	0.000584909
58.297	0.59544		30.6409	0.57956		123.361	0.95437		52.1971	0.000545198
58.3479	0.59635		30.6676	0.58012		123.469	0.95297		52.2427	0.00063113
58.3988	0.59556		30.6944	0.58041		123.577	0.95256		52.289	0.000564304
58.4497	0.59781		30.721	0.58282		123.685	0.95453		52.3346	0.000709333
58.5003	0.59874		30.7478	0.58484		123.793	0.95514		52.3805	0.000639938
58.5512	0.60009		30.7748	0.58506		123.9	0.95663		52.4265	0.000608227
58.6021	0.60086		30.8014	0.58628		124.009	0.95426		52.4721	0.000621527
58.653	0.60099		30.8282	0.58752		124.116	0.95369		52.5174	0.000664901
58.7039	0.60291		30.855	0.58914		124.224	0.95527		52.563	0.000691425
58.7548	0.60306		30.8816	0.59084		124.331	0.9545		52.6093	0.000720883
58.8057	0.60271		30.9082	0.59104		124.439	0.95342		52.6549	0.000631735
58.8563	0.60304		30.935	0.59258		124.546	0.95493		52.7014	0.000841682
58.9072	0.6045		30.9616	0.59481		124.653	0.95598		52.7471	0.00060921
58.9584	0.60583		30.9882	0.59552		124.761	0.95483		52.7943	0.00077817
59.0093	0.60575		31.0149	0.59718		124.869	0.95705		52.8399	0.000630108
59.0599	0.60701		31.0417	0.59765		124.977	0.95664		52.8855	0.000640798
59.1108	0.6077		31.0685	0.59916		125.084	0.95818		52.9311	0.000723663
59.1613	0.6067		31.0953	0.60019		125.192	0.95851		52.9767	0.000647602
59.2122	0.60917		31.1219	0.60108		125.3	0.95765		53.0233	0.000764382
59.2628	0.61018		31.1487	0.60166		125.409	0.9565		53.0689	0.000622659
59.3137	0.61016		31.1755	0.60286		125.516	0.95627		53.1148	0.000662564
59.3646	0.61088		31.2023	0.60468		125.624	0.95792		53.1604	0.000689732
59.4155	0.6119		31.2291	0.6063		125.732	0.95777		53.2057	0.000633702
59.4664	0.61203		31.2558	0.60663		125.839	0.95688		53.2517	0.000694216
59.5169	0.6145		31.2826	0.60808		125.947	0.95789		53.2973	0.000668471
59.5682	0.61191		31.3092	0.60911		126.055	0.95828		53.3429	0.000672406
59.6191	0.61323		31.336	0.61001		126.163	0.95947		53.3898	0.000654342
59.67	0.61514		31.3626	0.61116		126.27	0.95691		53.4354	0.000655435
59.7213	0.61712		31.3894	0.6117		126.378	0.95719		53.4817	0.000806716
59.7722	0.61628		31.4162	0.61366		126.486	0.95843		53.5286	0.000763568
59.8231	0.61718		31.4428	0.61477		126.594	0.95757		53.5745	0.000678328
59.8743	0.61766		31.4696	0.61559		126.701	0.95939		53.6201	0.000701876
59.9249	0.61968		31.4964	0.61699		126.808	0.95968		53.6657	0.000674145
59.9758	0.61932		31.5232	0.61801		126.917	0.96009		53.7116	0.000667129
60.0267	0.61966		31.5501	0.61789		127.024	0.96153		53.7576	0.000657413
60.0772	0.62056		31.5769	0.6205		127.132	0.95718		53.8032	0.000714665
60.1281	0.62083		31.6037	0.62061		127.24	0.96291		53.8491	0.00065857
60.179	0.62181		31.6305	0.62171		127.348	0.96133		53.8944	0.000738311
60.2296	0.62314		31.6571	0.62315		127.455	0.96253		53.94	0.000636204
60.2809	0.62338		31.6839	0.62405		127.563	0.96126		53.9856	0.000739074
60.3318	0.62431		31.7105	0.62562		127.671	0.96297		54.0316	0.000628666
60.3823	0.62414		31.7373	0.62592		127.779	0.9604		54.0772	0.00074785
60.4332	0.62574		31.7641	0.62755		127.886	0.96088		54.1231	0.000676231
60.4841	0.62496		31.7909	0.62815		127.994	0.96381		54.1684	0.000771887
60.535	0.62624		31.8177	0.63011		128.102	0.96372		54.214	0.000736803
60.5863	0.62748		31.8442	0.62928		128.21	0.96195		54.26	0.000709813
60.6372	0.62705		31.871	0.63149		128.317	0.9633		54.3056	0.000685483
60.6877	0.62733		31.8976	0.63212		128.425	0.96546		54.3512	0.000699022
60.7386	0.62855		31.9244	0.63348		128.532	0.96335		54.3971	0.00065733
60.7895	0.62961		31.951	0.63509		128.64	0.9613		54.4431	0.000697334
60.8401	0.62963		31.9776	0.63464		128.747	0.96215		54.4887	0.000692624
60.891	0.63017		32.0044	0.63528		128.854	0.96511		54.5349	0.000755961
60.9419	0.63104		32.031	0.63709		128.962	0.9629		54.5802	0.000722641
60.9928	0.63225		32.0578	0.63761		129.069	0.96596		54.6271	0.000794954
61.0437	0.63332		32.0846	0.63851		129.177	0.9658		54.6727	0.000761206
61.0946	0.63417		32.1114	0.63974		129.286	0.96346		54.7183	0.000739859
61.1452	0.63386		32.1382	0.64124		129.393	0.96493		54.7649	0.000627211
61.1961	0.63531		32.165	0.64278		129.501	0.96493		54.8109	0.000671966
61.2466	0.6361		32.1917	0.64286		129.609	0.96494		54.8574	0.000705608
61.2972	0.63599		32.2185	0.64511		129.717	0.96456		54.9034	0.000756367
61.3481	0.6359		32.2453	0.64448		129.825	0.96736		54.9493	0.000807393
61.399	0.63751		32.2721	0.6458		129.934	0.9664		54.9952	0.00078025
61.4499	0.63824		32.2989	0.64709		130.041	0.96623		55.0418	0.000683568
61.5008	0.63834		32.3257	0.64706		130.149	0.9677		55.0877	0.000744727
61.5517	0.63851		32.3523	0.64899		130.257	0.96571		55.1346	0.000806477
61.6026	0.64091		32.3789	0.64944		130.364	0.96289		55.1802	0.000708105
61.6535	0.64231		32.4057	0.65057		130.472	0.96377		55.2262	0.000739591
61.7044	0.64024		32.4325	0.65123		130.58	0.96385		55.2721	0.000744777
61.7553	0.64135		32.4591	0.65257		130.687	0.9666		55.3177	0.000788586
61.8062	0.64235		32.4857	0.65297		130.794	0.96971		55.3646	0.00067047
61.8571	0.64167		32.5125	0.65402		130.902	0.96907		55.4099	0.000767154
61.908	0.64278		32.5393	0.65411		131.009	0.96764		55.4555	0.000767268
61.9589	0.64424		32.566	0.65638		131.117	0.9661		55.5011	0.000724193
62.0098	0.64421		32.5928	0.65709		131.225	0.97019		55.5486	0.000904009
62.0604	0.64476		32.6196	0.65703		131.333	0.96826		55.5955	0.000726959
62.1113	0.64503		32.6462	0.65916		131.44	0.96864		55.6427	0.000925722
62.1618	0.64659		32.673	0.65952		131.549	0.96928		55.6887	0.000763526
62.2127	0.64672		32.6998	0.65969		131.658	0.96733		55.7346	0.000778264
62.2636	0.64579		32.7266	0.65994		131.765	0.97223		55.7802	0.000791372
62.3145	0.64804		32.7535	0.6626		131.873	0.97009		55.8262	0.000769845
62.3658	0.64863		32.7803	0.66298		131.98	0.96817		55.8721	0.000869922
62.4167	0.64902		32.8069	0.66283		132.088	0.9693		55.9174	0.000812037
62.4676	0.64891		32.8337	0.66371		132.197	0.96902		55.9636	0.000781237
62.5185	0.65055		32.8605	0.66584		132.305	0.9687		56.0102	0.00085659
62.5694	0.65128		32.8873	0.66629		132.412	0.97035		56.0561	0.00077185
62.6203	0.65182		32.9139	0.66698		132.52	0.96809		56.1018	0.000785852
62.6712	0.65304		32.9407	0.66817		132.627	0.97134		56.1477	0.000804046
62.7221	0.65273		32.9673	0.66887		132.735	0.96916		56.1943	0.000809542
62.7727	0.6535		32.9939	0.67013		132.842	0.97168		56.2399	0.000884078
62.8236	0.65281		33.0207	0.67074		132.95	0.96846		56.2864	0.000906669
62.8745	0.65387		33.0475	0.67211		133.058	0.97049		56.333	0.000791295
62.9254	0.65494		33.0743	0.67255		133.166	0.9683		56.3783	0.000838576
62.9759	0.6542		33.1011	0.67422		133.274	0.96923		56.4239	0.000843577
63.0268	0.65683		33.1277	0.67339		133.381	0.97023		56.4705	0.000743884
63.0777	0.65698		33.1544	0.6743		133.489	0.9715		56.5164	0.000831285
63.1283	0.65633		33.1812	0.6751		133.597	0.9737		56.563	0.000799639
63.1792	0.65713		33.2078	0.6761		133.704	0.9742		56.6093	0.000825831
63.2301	0.65843		33.2346	0.67719		133.812	0.97337		56.6549	0.00118
63.281	0.65808		33.2614	0.67694		133.92	0.97211		56.7008	0.000814387
63.3316	0.65995		33.2882	0.67823		134.028	0.97148		56.7467	0.000798846
63.3825	0.66031		33.315	0.67922		134.136	0.97085		56.7923	0.0008457
63.4334	0.66039		33.3418	0.68016		134.244	0.97276		56.8392	0.000845935
63.4846	0.66108		33.3684	0.6805		134.351	0.97269		56.8861	0.00088356
63.5352	0.66246		33.3952	0.68154		134.459	0.97313		56.9321	0.000963846
63.5861	0.66165		33.4218	0.68278		134.567	0.97371		56.9777	0.000886926
63.637	0.6637		33.4485	0.68363		134.675	0.97067		57.0246	0.000778794
63.6882	0.66273		33.4753	0.68375		134.782	0.97145		57.0705	0.000837664
63.7391	0.66385		33.5019	0.68463		134.89	0.97264		57.1168	0.000809053
63.7901	0.6648		33.5285	0.6851		134.997	0.97335		57.163	0.00081265
63.8409	0.66452		33.5553	0.68579		135.105	0.97089		57.2089	0.000881666
63.8919	0.66413		33.5821	0.68618		135.213	0.97357		57.2549	0.000824422
63.9424	0.66535		33.6089	0.68772		135.321	0.97347		57.3002	0.00116
63.9933	0.6652		33.6355	0.68877		135.428	0.97301		57.3477	0.000894988
64.0442	0.66735		33.6623	0.68851		135.535	0.97211		57.3933	0.00091963
64.0948	0.6688		33.6891	0.6897		135.644	0.97241		57.4395	0.000888115
64.1457	0.66891		33.7157	0.69015		135.752	0.97408		57.4858	0.000840169
64.1962	0.6693		33.7425	0.69063		135.86	0.97755		57.5327	0.000811177
64.2471	0.67011		33.7692	0.69135		135.968	0.97416		57.5796	0.000821869
64.298	0.67099		33.7959	0.69315		136.076	0.97416		57.6255	0.000912948
64.3489	0.67084		33.8226	0.69347		136.184	0.97482		57.6734	0.000937995
64.3998	0.67117		33.8494	0.69434		136.292	0.97493		57.7193	0.000916326
64.4507	0.67173		33.8762	0.69457		136.4	0.97657		57.7646	0.000917091
64.502	0.67321		33.903	0.69498		136.507	0.97474		57.8121	0.000886594
64.5529	0.67324		33.9296	0.69573		136.615	0.97467		57.8587	0.000809382
64.6038	0.67378		33.9564	0.69725		136.722	0.97507		57.9046	0.000847252
64.6551	0.67569		33.9832	0.69757		136.83	0.97589		57.9512	0.000942165
64.706	0.67488		34.0098	0.69786		136.937	0.97436		57.9981	0.000875709
64.7569	0.67565		34.0366	0.69961		137.044	0.9748		58.0459	0.000977814
64.8078	0.67568		34.0632	0.69975		137.152	0.97514		58.0925	0.000888755
64.8587	0.67535		34.0898	0.70064		137.259	0.97488		58.1378	0.00132
64.9096	0.6773		34.1166	0.70132		137.367	0.97701		58.1844	0.000878684
64.9605	0.67699		34.1433	0.70214		137.474	0.97586		58.2306	0.000897151
65.011	0.67781		34.1701	0.70283		137.582	0.97554		58.2775	0.000932075
65.0619	0.68026		34.1969	0.70315		137.69	0.97554		58.3241	0.000907082
65.1125	0.68047		34.2235	0.70386		137.798	0.97565		58.37	0.000885229
65.1634	0.68015		34.2503	0.70441		137.906	0.97512		58.4169	0.000902998
65.2139	0.68174		34.2771	0.7048		138.014	0.97469		58.4635	0.000886793
65.2652	0.68121		34.3037	0.70616		138.121	0.97641		58.51	0.000867282
65.3161	0.68161		34.3305	0.70674		138.23	0.97862		58.5573	0.00085012
65.3674	0.6816		34.3571	0.70686		138.337	0.9804		58.6041	0.000968379
65.4183	0.68247		34.3839	0.70845		138.445	0.97765		58.6507	0.000904786
65.4692	0.6838		34.4107	0.70845		138.553	0.97877		58.6976	0.000904934
65.5201	0.68551		34.4374	0.70915		138.661	0.97611		58.7445	0.000941797
65.571	0.68431		34.4641	0.70915		138.768	0.9789		58.7914	0.000904049
65.6219	0.68632		34.4907	0.71019		138.876	0.97725		58.8373	0.000931016
65.6728	0.68692		34.5172	0.71137		138.983	0.97763		58.8852	0.000972121
65.7237	0.68496		34.5438	0.71172		139.09	0.9778		58.933	0.00101
65.7746	0.68668		34.5706	0.71338		139.198	0.9795		58.9796	0.000924587
65.8251	0.68638		34.5974	0.71248		139.305	0.97738		59.0265	0.000898998
65.8761	0.68627		34.6242	0.7142		139.413	0.97885		59.0743	0.000902343
65.9266	0.68995		34.6508	0.71401		139.521	0.97723		59.1199	0.00132
65.9775	0.68909		34.6776	0.71449		139.629	0.98001		59.1662	0.000982441
66.0284	0.68933		34.7044	0.71466		139.737	0.97866		59.2131	0.000952142
66.079	0.6891		34.7312	0.71503		139.845	0.97822		59.2597	0.000991434
66.1295	0.68993		34.7578	0.71681		139.952	0.98087		59.3049	0.00131
66.1804	0.68999		34.7848	0.71761		140.06	0.97889		59.3512	0.000959719
66.2313	0.69059		34.8115	0.71769		140.168	0.98015		59.3981	0.000949491
66.2819	0.69109		34.8381	0.71831		140.276	0.98069		59.4447	0.000987243
66.3331	0.69167		34.8649	0.71888		140.384	0.98077		59.4909	0.000963862
66.3837	0.69394		34.8917	0.72008		140.492	0.98199		59.5375	0.000999861
66.4346	0.69328		34.9185	0.71868		140.6	0.97984		59.5844	0.000947988
66.4851	0.69288		34.9451	0.72041		140.707	0.97982		59.6313	0.000984868
66.536	0.69423		34.9719	0.72212		140.815	0.98129		59.6791	0.000967309
66.5869	0.69367		34.9985	0.72166		140.922	0.9799		59.726	0.0009777
66.6375	0.69402		35.0251	0.72225		141.03	0.98269		59.7726	0.000997492
66.6884	0.69472		35.0519	0.72429		141.137	0.98406		59.8204	0.000920901
66.7393	0.69783		35.0785	0.72384		141.245	0.98267		59.8673	0.000982907
66.7902	0.69801		35.1053	0.72538		141.353	0.97939		59.9151	0.00106
66.8411	0.69864		35.1319	0.72684		141.461	0.98281		59.963	0.000961907
66.892	0.69725		35.1587	0.72581		141.569	0.98206		60.0099	0.000959557
66.9425	0.69807		35.1855	0.72639		141.676	0.98222		60.0565	0.000981548
66.9934	0.69854		35.2122	0.72686		141.784	0.98235		60.1043	0.000913457
67.044	0.69994		35.239	0.7285		141.892	0.98408		60.1502	0.0012
67.0945	0.69913		35.2658	0.72751		142	0.98441		60.1971	0.00103
67.1454	0.69973		35.2926	0.72812		142.108	0.98281		60.244	0.00106
67.196	0.70235		35.3192	0.72958		142.216	0.98358		60.2909	0.000978115
67.2473	0.7031		35.346	0.72932		142.324	0.98384		60.3388	0.000944128
67.2982	0.70294		35.3728	0.73113		142.431	0.98296		60.3853	0.00102
67.3487	0.70212		35.3994	0.7313		142.539	0.98332		60.4309	0.00137
67.3996	0.70436		35.4262	0.7314		142.647	0.98469		60.4781	0.00103
67.4505	0.70321		35.453	0.73192		142.755	0.98451		60.525	0.00109
67.5014	0.70506		35.4798	0.73303		142.862	0.98499		60.5707	0.00135
67.5523	0.70443		35.5063	0.73404		142.97	0.98652		60.6185	0.000979389
67.6029	0.70619		35.5331	0.7349		143.078	0.98607		60.6654	0.00101
67.6541	0.70524		35.5597	0.7358		143.185	0.98527		60.7132	0.00099534
67.7047	0.70615		35.5865	0.73466		143.293	0.9865		60.7611	0.00122
67.7556	0.70632		35.6133	0.73587		143.401	0.98433		60.8089	0.00102
67.8065	0.70869		35.6401	0.73431		143.509	0.98458		60.8558	0.00105
67.8574	0.70779		35.6667	0.73673		143.616	0.98574		60.9014	0.00136
67.9079	0.70779		35.6935	0.7382		143.724	0.9869		60.947	0.00111
67.9592	0.70843		35.7203	0.73773		143.832	0.98432		60.9943	0.00108
68.0097	0.70931		35.7471	0.73863		143.94	0.98807		61.0412	0.00103
68.0607	0.70955		35.7739	0.73904		144.048	0.98587		61.0887	0.000972728
68.1112	0.7098		35.8006	0.74055		144.155	0.98547		61.1365	0.00101
68.1621	0.71097		35.8274	0.73937		144.263	0.98751		61.1847	0.00107
68.2127	0.7113		35.8542	0.73905		144.371	0.98567		61.2303	0.00115
68.2639	0.71189		35.881	0.74048		144.479	0.98674		61.2781	0.00106
68.3145	0.71253		35.9078	0.74137		144.587	0.9864		61.3257	0.00105
68.3657	0.71366		35.9346	0.74157		144.695	0.98672		61.3729	0.00104
68.417	0.71353		35.9614	0.74213		144.802	0.98955		61.4207	0.00104
68.4675	0.71419		35.988	0.74269		144.91	0.98877		61.4686	0.00104
68.5184	0.71367		36.0148	0.74283		145.018	0.98753		61.5164	0.00108
68.5693	0.71611		36.0416	0.74418		145.126	0.98838		61.564	0.00105
68.6202	0.7154		36.0682	0.74547		145.233	0.99009		61.6121	0.00115
68.6715	0.71461		36.0947	0.74446		145.341	0.98688		61.6587	0.0011
68.7224	0.71594		36.1215	0.74496		145.448	0.98651		61.704	0.00137
68.7733	0.7165		36.1481	0.74584		145.556	0.98745		61.7522	0.00104
68.8242	0.71733		36.1751	0.74638		145.663	0.9915		61.7974	0.00146
68.8751	0.71857		36.2019	0.74699		145.771	0.99214		61.845	0.00108
68.9257	0.71937		36.2285	0.74681		145.879	0.98703		61.8906	0.00117
68.9766	0.71956		36.2553	0.74779		145.987	0.98836		61.9375	0.00112
69.0271	0.72008		36.2821	0.74784		146.095	0.98716		61.9831	0.0012
69.078	0.71881		36.3091	0.74811		146.203	0.98626		62.0313	0.00106
69.1293	0.72009		36.3357	0.7478		146.311	0.98636		62.0791	0.00114
69.1798	0.72116		36.3626	0.74973		146.419	0.98941		62.127	0.00109
69.2307	0.72198		36.3892	0.75071		146.526	0.98945		62.1748	0.00112
69.2816	0.72355		36.416	0.75091		146.634	0.98912		62.2217	0.00112
69.3325	0.72144		36.4428	0.75152		146.742	0.98975		62.2692	0.00112
69.3834	0.72343		36.4694	0.75261		146.85	0.98897		62.3148	0.00128
69.4347	0.72425		36.4962	0.7524		146.958	0.98944		62.3601	0.00129
69.4853	0.72383		36.523	0.75376		147.066	0.98993		62.408	0.00108
69.5362	0.7247		36.5496	0.7522		147.173	0.99106		62.4555	0.00112
69.5871	0.72391		36.5764	0.75366		147.281	0.98758		62.5011	0.00134
69.638	0.7248		36.603	0.75415		147.388	0.98906		62.5464	0.00124
69.6889	0.72478		36.6296	0.75417		147.495	0.98972		62.5943	0.00112
69.7398	0.72662		36.6564	0.75488		147.603	0.99052		62.6418	0.00114
69.7907	0.72651		36.683	0.75527		147.71	0.99008		62.6871	0.00149
69.8416	0.72865		36.7097	0.75628		147.818	0.98794		62.7327	0.00128
69.8921	0.72833		36.7365	0.7566		147.926	0.99157		62.7783	0.00126
69.943	0.72742		36.7631	0.75698		148.035	0.99167		62.8239	0.00132
69.9936	0.72926		36.7899	0.75775		148.143	0.9915		62.8695	0.00135
70.0445	0.73011		36.8165	0.75855		148.251	0.99092		62.9148	0.0013
70.095	0.73018		36.8433	0.76019		148.359	0.99015		62.9605	0.00134
70.1463	0.73025		36.8701	0.75945		148.467	0.98907		63.0077	0.00126
70.1972	0.73064		36.8969	0.75901		148.575	0.99232		63.0533	0.00135
70.2481	0.7315		36.9237	0.75929		148.682	0.99015		63.0989	0.00147
70.299	0.73198		36.9505	0.75989		148.79	0.99028		63.1471	0.00115
70.3499	0.73136		36.9771	0.76114		148.897	0.99134		63.1949	0.00122
70.4005	0.73321		37.0039	0.76125		149.005	0.98936		63.2402	0.00171
70.4514	0.73304		37.0305	0.76168		149.112	0.9922		63.2858	0.00139
70.5019	0.73342		37.0573	0.76182		149.22	0.99094		63.3333	0.00122
70.5528	0.73447		37.0838	0.76278		149.328	0.9926		63.3786	0.00142
70.6041	0.73301		37.1105	0.76268		149.435	0.99365		63.4242	0.00158
70.655	0.7348		37.1371	0.76484		149.543	0.99074		63.4695	0.00161
70.7059	0.73518		37.1638	0.76382		149.65	0.99103		63.5151	0.00131
70.7568	0.73663		37.1904	0.76421		149.758	0.99146		63.5611	0.00135
70.8073	0.73856		37.2172	0.76502		149.866	0.99296		63.6067	0.00133
70.8582	0.73802		37.2438	0.76502		149.974	0.99114		63.6542	0.00122
70.9088	0.73834		37.2708	0.76616		150.081	0.99162		63.7021	0.00122
70.9597	0.73851		37.2974	0.76667		150.189	0.9887		63.7477	0.00136
71.0106	0.73999		37.3244	0.76727		150.297	0.99216		63.7933	0.00142
71.0612	0.73971		37.351	0.76689		150.404	0.99394		63.8415	0.00125
71.1121	0.74118		37.3778	0.7685		150.512	0.99143		63.8871	0.00138
71.163	0.74221		37.4046	0.76816		150.62	0.99305		63.9324	0.00142
71.2139	0.74173		37.4313	0.76836		150.728	0.99199		63.978	0.00142
71.2644	0.74217		37.4581	0.76866		150.836	0.99104		64.0258	0.00126
71.3153	0.74317		37.4847	0.7698		150.943	0.99302		64.0711	0.00146
71.3662	0.74291		37.5115	0.76898		151.051	0.99265		64.1167	0.00162
71.4171	0.74327		37.5381	0.76998		151.159	0.99224		64.1624	0.00141
71.468	0.74395		37.5649	0.76999		151.267	0.99362		64.208	0.0014
71.5193	0.74357		37.5915	0.77078		151.374	0.99362		64.2533	0.00171
71.5702	0.74543		37.6183	0.77155		151.481	0.99542		64.3008	0.00134
71.6211	0.7471		37.6451	0.77244		151.589	0.99408		64.3461	0.00145
71.672	0.74583		37.6717	0.7713		151.696	0.99346		64.3917	0.00147
71.7225	0.74641		37.6983	0.77272		151.804	0.99346		64.437	0.0017
71.7735	0.74745		37.7253	0.7724		151.912	0.99467		64.4826	0.00142
71.824	0.7483		37.7519	0.77249		152.02	0.9939		64.5282	0.00143
71.8749	0.74802		37.7786	0.77315		152.127	0.99401		64.5735	0.00143
71.9255	0.74836		37.8054	0.77369		152.235	0.99504		64.6191	0.00143
71.9764	0.74934		37.8322	0.77444		152.343	0.99301		64.6647	0.00152
72.0273	0.75021		37.859	0.77498		152.451	0.99426		64.7104	0.00141
72.0778	0.74898		37.8856	0.77497		152.558	0.99444		64.756	0.00181
72.1287	0.75198		37.9124	0.77545		152.666	0.99379		64.8013	0.00184
72.1796	0.75267		37.9394	0.77597		152.774	0.99271		64.8472	0.00149
72.2305	0.75189		37.9662	0.77623		152.882	0.9934		64.8928	0.00148
72.2814	0.75312		37.993	0.77552		152.99	0.99432		64.9384	0.00146
72.3323	0.75379		38.0197	0.77794		153.098	0.99502		64.984	0.00154
72.3832	0.75335		38.0465	0.77786		153.205	0.99652		65.0293	0.00156
72.4341	0.754		38.0731	0.77896		153.313	0.99561		65.075	0.0015
72.4851	0.75655		38.0999	0.7786		153.42	0.99286		65.1203	0.00149
72.5359	0.75606		38.1265	0.77973		153.528	0.99579		65.1655	0.00146
72.5869	0.75658		38.1533	0.77911		153.635	0.99402		65.2112	0.0016
72.6378	0.75744		38.1799	0.77967		153.743	0.99522		65.2565	0.00157
72.6887	0.7581		38.2067	0.78023		153.851	0.99439		65.3021	0.00153
72.7396	0.75833		38.2333	0.77947		153.958	0.99456		65.3477	0.00153
72.7901	0.75757		38.2601	0.7804		154.066	0.9957		65.3933	0.00157
72.841	0.75875		38.2869	0.78071		154.173	0.99749		65.4392	0.00193
72.8916	0.76019		38.3137	0.7825		154.282	0.997		65.4845	0.00158
72.9421	0.76032		38.3403	0.78251		154.389	0.99573		65.5301	0.00156
72.993	0.75992		38.367	0.78354		154.498	0.99747		65.5758	0.00173
73.0439	0.76085		38.3938	0.7834		154.606	0.99832		65.6214	0.00156
73.0948	0.76187		38.4206	0.78316		154.713	0.99417		65.667	0.00156
73.1454	0.76177		38.4474	0.78323		154.821	0.9952		65.7126	0.00158
73.1966	0.762		38.474	0.78346		154.93	0.99686		65.7582	0.00158
73.2475	0.76195		38.5008	0.78431		155.038	0.99505		65.8038	0.0016
73.2985	0.76268		38.5276	0.78532		155.146	0.99864		65.8491	0.00157
73.3494	0.76254		38.5544	0.78521		155.253	0.99859		65.8947	0.0016
73.4003	0.76354		38.581	0.78542		155.361	0.99872		65.9403	0.00177
73.4515	0.76407		38.608	0.78647		155.469	0.99955		65.986	0.00175
73.5024	0.76415		38.6346	0.78612		155.577	0.99941		66.0316	0.00165
73.5533	0.76435		38.6613	0.78583		155.684	0.99624		66.0769	0.00164
73.6039	0.76629		38.688	0.7862		155.792	0.99767		66.1225	0.00165
73.6548	0.76579		38.7147	0.78642		155.899	0.99737		66.1681	0.00165
73.706	0.7666		38.7413	0.78715		156.007	0.99647		66.2137	0.00187
73.7566	0.76871		38.7681	0.78819		156.115	0.9978		66.2593	0.00164
73.8075	0.76762		38.7949	0.7878		156.222	0.9963		66.3049	0.00169
73.858	0.76916		38.8217	0.78851		156.33	0.99683		66.3506	0.00169
73.9086	0.76662		38.8485	0.78911		156.438	0.99756		66.3962	0.00168
73.9595	0.77005		38.8753	0.78978		156.546	0.99748		66.4415	0.00169
74.0104	0.76992		38.9019	0.78837		156.654	0.99694		66.4871	0.00173
74.0613	0.77008		38.9287	0.78941		156.762	0.99916		66.5327	0.00173
74.1122	0.77063		38.9554	0.78999		156.87	0.99678		66.5783	0.00172
74.1631	0.77251		38.9822	0.79141		156.977	0.99726		66.6242	0.0017
74.2137	0.77267		39.009	0.79067		157.085	0.9951		66.6695	0.00172
74.2649	0.77247		39.036	0.79217		157.192	0.9967		66.7151	0.00176
74.3155	0.77254		39.0628	0.79217		157.301	0.99779		66.7608	0.00185
74.3664	0.77304		39.0896	0.79195		157.409	0.99823		66.8064	0.00179
74.4173	0.77402		39.1162	0.79255		157.517	0.9982		66.852	0.00181
74.4685	0.77538		39.143	0.79266		157.624	0.99806		66.8973	0.00184
74.5194	0.77508		39.1696	0.79369		157.731	0.99763		66.9429	0.00181
74.57	0.77582		39.1964	0.79257		157.839	1.00062		66.9882	0.00183
74.6209	0.77693		39.223	0.7944		157.946	0.99927		67.0338	0.00184
74.6718	0.77705		39.2496	0.79402		158.054	0.99949		67.0794	0.00181
74.7223	0.77588		39.2764	0.7942		158.161	0.99808		67.1247	0.00183
74.7733	0.77711		39.3031	0.79543		158.269	0.99878		67.1703	0.00189
74.8238	0.77655		39.3299	0.79445		158.377	0.9982		67.216	0.00187
74.8747	0.77874		39.3567	0.7958		158.486	1.00007		67.2619	0.00184
74.9253	0.77805		39.3835	0.79536		158.594	1.00032		67.3072	0.00185
74.9762	0.77855		39.4103	0.79523		158.701	1.00154		67.3528	0.00188
75.0271	0.77977		39.4369	0.79694		158.81	1.00026		67.3984	0.0019
75.078	0.78108		39.4637	0.7973		158.917	1.00305		67.4437	0.00187
75.1285	0.77926		39.4905	0.79817		159.025	0.99885		67.4893	0.0021
75.1798	0.7796		39.5172	0.79777		159.133	1.00022		67.5349	0.00195
75.2307	0.78182		39.544	0.79831		159.241	0.9986		67.5805	0.00195
75.2816	0.78302		39.5706	0.79922		159.348	0.99995		67.6262	0.00195
75.3325	0.78309		39.5974	0.79963		159.456	0.99938		67.6718	0.00196
75.3834	0.78378		39.624	0.7982		159.564	0.99876		67.7171	0.00198
75.4343	0.78308		39.6508	0.79987		159.672	1.00014		67.7624	0.00201
75.4848	0.7857		39.6774	0.79909		159.779	1.00089		67.8077	0.00202
75.5357	0.78342		39.7042	0.80014		159.886	0.9996		67.8533	0.00203
75.5866	0.78269		39.731	0.80005		159.994	0.99882		67.8989	0.00215
75.6376	0.78583		39.7578	0.80014		160.102	0.99826		67.9442	0.00212
75.6881	0.78624		39.7844	0.80207		160.209	1.0004		67.9898	0.00212
75.739	0.78872		39.8112	0.80118		160.317	1.00132		68.0354	0.00219
75.7899	0.7867		39.838	0.80138		160.425	0.99773		68.081	0.00217
75.8405	0.78738		39.8648	0.80243		160.532	1.00022		68.1266	0.00217
75.891	0.78836		39.8914	0.80129		160.64	1.0009		68.1723	0.00217
75.9419	0.78772		39.9183	0.80225		160.748	1.00136		68.2179	0.00215
75.9925	0.79025		39.9451	0.80264		160.856	1.00189		68.2635	0.00224
76.0434	0.78877		39.9719	0.80314		160.963	1.00155		68.3091	0.00237
76.0939	0.79108		39.9987	0.80442		161.072	1.00156		68.3547	0.00239
76.1448	0.79258		40.0255	0.80468		161.179	0.99907		68.4003	0.00228
76.1957	0.79223		40.0523	0.80449		161.287	1.00365		68.4459	0.0023
76.247	0.79282		40.0791	0.80357		161.395	1.00144		68.4916	0.00251
76.2979	0.79363		40.1058	0.80463		161.503	1.00088		68.5372	0.00237
76.3488	0.79317		40.1326	0.80525		161.61	1.00479		68.5825	0.00242
76.3997	0.79506		40.1594	0.80437		161.718	1.00181		68.6278	0.00239
76.4506	0.79463		40.186	0.80604		161.825	1.0011		68.6734	0.00246
76.5015	0.79419		40.2126	0.80574		161.933	1.00182		68.7187	0.00251
76.5528	0.79672		40.2394	0.80656		162.04	0.99985		68.7643	0.00257
76.6033	0.7956		40.266	0.80747		162.148	1.00164		68.8099	0.00273
76.6542	0.79762		40.2926	0.80801		162.255	1.00051		68.8555	0.00274
76.7051	0.79651		40.3194	0.80697		162.363	1.00109		68.9011	0.0026
76.7557	0.79622		40.3462	0.80738		162.471	1.0015		68.9464	0.00263
76.8066	0.7987		40.3728	0.80736		162.578	1.00026		68.992	0.00266
76.8571	0.79769		40.3996	0.80856		162.686	1.00189		69.0376	0.00276
76.908	0.79923		40.4264	0.80754		162.794	1.00087		69.0836	0.00294
76.9589	0.79859		40.4532	0.80886		162.902	1.00285		69.1292	0.00279
77.0098	0.79953		40.4799	0.80905		163.011	1.00141		69.1748	0.00291
77.0604	0.8004		40.5067	0.80956		163.118	1.00003		69.2204	0.00291
77.1113	0.80139		40.5335	0.80965		163.226	1.00144		69.2657	0.00292
77.1622	0.80062		40.5603	0.8085		163.334	1.00015		69.3113	0.00317
77.2131	0.80092		40.5871	0.80986		163.441	1.00208		69.3569	0.00302
77.2636	0.80332		40.6139	0.81064		163.549	1		69.4022	0.00307
77.3149	0.80269		40.6405	0.81179					69.4479	0.00312
77.3658	0.80408		40.6673	0.81131					69.4931	0.00317
77.4163	0.80454		40.6939	0.81153					69.5384	0.00321
77.4673	0.80576		40.7205	0.81176					69.5841	0.00326
77.5182	0.80361		40.7473	0.81251					69.6294	0.00334
77.5691	0.80456		40.7739	0.81311					69.675	0.00342
77.62	0.80539		40.8005	0.81346					69.7203	0.00366
77.6709	0.80674		40.8271	0.81278					69.7659	0.00351
77.7214	0.8077		40.8539	0.81302					69.8115	0.00359
77.7723	0.80791		40.8806	0.81362					69.8571	0.00367
77.8229	0.80702		40.9074	0.81362					69.9027	0.00376
77.8738	0.80814		40.9342	0.81397					69.9483	0.00378
77.9243	0.80671		40.9608	0.81416					69.9939	0.00384
77.9752	0.80843		40.9876	0.81392					70.0399	0.00397
78.0261	0.80791		41.0146	0.81436					70.0855	0.00417
78.077	0.80831		41.0414	0.81476					70.1311	0.00413
78.1276	0.81087		41.068	0.81597					70.1767	0.00411
78.1785	0.8097		41.0947	0.81682					70.2223	0.00435
78.2294	0.81113		41.1215	0.81595					70.2683	0.00431
78.2803	0.81202		41.1483	0.81655					70.3139	0.00452
78.3312	0.81248		41.1751	0.81622					70.3595	0.00452
78.3821	0.81111		41.2019	0.81729					70.4051	0.0046
78.433	0.81174		41.2285	0.81735					70.4507	0.00469
78.4839	0.81307		41.2553	0.81613					70.496	0.00487
78.5348	0.814		41.2819	0.81847					70.5416	0.00487
78.5857	0.81521		41.3087	0.81798					70.5872	0.00496
78.6363	0.81511		41.3353	0.81928					70.6325	0.00506
78.6868	0.8164		41.3621	0.81865					70.6785	0.00521
78.7377	0.81574		41.3889	0.81898					70.7241	0.00543
78.7883	0.81704		41.4156	0.82073					70.7697	0.00542
78.8392	0.81607		41.4424	0.81926					70.815	0.00555
78.8901	0.8175		41.4692	0.82004					70.8606	0.00588
78.941	0.81776		41.496	0.82032					70.9062	0.00577
78.9919	0.81886		41.5226	0.82092					70.9518	0.0059
79.0428	0.81861		41.5494	0.8206					70.9975	0.006
79.0933	0.81945		41.5762	0.82068					71.0431	0.00612
79.1442	0.819		41.6032	0.82155					71.0887	0.00628
79.1951	0.81834		41.63	0.82243					71.1343	0.00639
79.246	0.82081		41.6567	0.8213					71.1799	0.00649
79.2969	0.82122		41.6833	0.82135					71.2252	0.00667
79.3479	0.82129		41.7101	0.82197					71.2705	0.00682
79.3988	0.82384		41.7367	0.8221					71.3161	0.00697
79.4497	0.82453		41.7633	0.82332					71.3614	0.00712
79.5006	0.82371		41.7901	0.82387					71.4067	0.00727
79.5515	0.82451		41.8167	0.82376					71.4523	0.00747
79.6024	0.82394		41.8435	0.82401					71.4976	0.00764
79.6533	0.82537		41.8701	0.82357					71.5435	0.00774
79.7042	0.82469		41.8969	0.82417					71.5892	0.00803
79.7551	0.82537		41.9237	0.82516					71.6348	0.00812
79.806	0.82659		41.9503	0.82425					71.6801	0.00821
79.8569	0.82685		41.9771	0.82483					71.7257	0.00847
79.9074	0.82675		42.0039	0.82563					71.7713	0.00865
79.9583	0.82859		42.0307	0.82608					71.8169	0.00892
80.0093	0.82672		42.0574	0.82551					71.8625	0.00902
80.0602	0.82724		42.0842	0.82628					71.9081	0.00926
80.1111	0.82911		42.111	0.82641					71.9537	0.0094
80.162	0.8302		42.1376	0.82642					71.9994	0.00965
80.2129	0.8297		42.1644	0.82731					72.045	0.00986
80.2638	0.83103		42.1912	0.82733					72.0903	0.01001
80.3147	0.83058		42.2178	0.82737					72.1359	0.01032
80.3656	0.83145		42.2444	0.82723					72.1812	0.01074
80.4165	0.83259		42.2712	0.8275					72.2268	0.01071
80.4677	0.8331		42.2978	0.82794					72.2724	0.01095
80.5183	0.83156		42.3246	0.82809					72.318	0.01117
80.5692	0.83375		42.3513	0.82884					72.3636	0.01138
80.6201	0.83397		42.378	0.82782					72.4093	0.01175
80.671	0.83497		42.4047	0.82843					72.4549	0.01189
80.7216	0.83687		42.4315	0.8279					72.5002	0.01212
80.7721	0.83414		42.4583	0.8295					72.5461	0.01248
80.823	0.83568		42.4851	0.82895					72.5917	0.01284
80.8739	0.83662		42.5119	0.82945					72.6373	0.01296
80.9248	0.83714		42.5387	0.82963					72.6833	0.01317
80.9754	0.83699		42.5657	0.83088					72.7285	0.01368
81.0263	0.83789		42.5924	0.82985					72.7742	0.01376
81.0772	0.8381		42.6192	0.83111					72.8195	0.0142
81.1281	0.83856		42.646	0.83153					72.8654	0.01426
81.1786	0.83974		42.6726	0.83097					72.9107	0.01461
81.2299	0.83886		42.6994	0.83094					72.9563	0.01483
81.2808	0.83917		42.7262	0.83161					73.0016	0.01515
81.3317	0.83968		42.753	0.83167					73.0472	0.01551
81.3826	0.84048		42.7796	0.83225					73.0925	0.01582
81.4331	0.8415		42.8062	0.83211					73.1381	0.01617
81.4844	0.84086		42.8328	0.83163					73.1837	0.01636
81.5353	0.84173		42.8596	0.83269					73.2293	0.01667
81.5859	0.84312		42.8864	0.8333					73.2746	0.01699
81.6368	0.84238		42.913	0.83266					73.3203	0.01734
81.6873	0.8425		42.9397	0.83341					73.3655	0.01769
81.7382	0.84472		42.9665	0.83459					73.4112	0.01796
81.7891	0.84622		42.9933	0.83529					73.4568	0.01818
81.84	0.84709		43.0201	0.83415					73.5024	0.01844
81.8906	0.84511		43.0469	0.83379					73.548	0.0189
81.9415	0.84725		43.0735	0.83414					73.5936	0.01914
81.992	0.84919		43.1003	0.83432					73.6392	0.01948
82.0429	0.84769		43.1271	0.83439					73.6852	0.02015
82.0935	0.84634		43.1537	0.83574					73.7305	0.02024
82.1447	0.84645		43.1805	0.8358					73.7761	0.02057
82.1956	0.84929		43.2073	0.83668					73.8214	0.02106
82.2465	0.84833		43.2339	0.83622					73.867	0.02132
82.2974	0.84807		43.2606	0.8364					73.9123	0.02168
82.3484	0.84983		43.2873	0.8366					73.9579	0.022
82.3993	0.84915		43.314	0.83744					74.0038	0.02244
82.4502	0.85		43.3406	0.83716					74.0491	0.024
82.5011	0.85038		43.3674	0.83851					74.0954	0.0251
82.552	0.85131		43.394	0.83767					74.1413	0.01969
82.6032	0.8511		43.4208	0.83833					74.1872	0.02206
82.6538	0.8517		43.4476	0.83881					74.2328	0.0244
82.7043	0.85204		43.4742	0.8385					74.2785	0.02478
82.7552	0.85211		43.501	0.8381					74.3241	0.02536
82.8061	0.8534		43.5278	0.83832					74.3697	0.02568
82.8567	0.85377		43.5546	0.83899					74.4153	0.02614
82.9076	0.85608		43.5814	0.83982					74.4609	0.02654
82.9585	0.8547		43.6082	0.83825					74.5065	0.02695
83.009	0.85585		43.6347	0.83904					74.5521	0.02759
83.0603	0.85496		43.6615	0.83893					74.5978	0.02802
83.1112	0.85774		43.6883	0.83975					74.6434	0.02825
83.1621	0.85652		43.7153	0.83932					74.689	0.02862
83.2134	0.85781		43.7421	0.84038					74.7346	0.02919
83.2639	0.85767		43.7689	0.84017					74.7799	0.0297
83.3148	0.85843		43.7955	0.84097					74.8255	0.02994
83.3657	0.86034		43.8223	0.84141					74.8711	0.03052
83.4166	0.8576		43.8489	0.84102					74.9164	0.03109
83.4675	0.85945		43.8757	0.84141					74.962	0.03159
83.5184	0.85967		43.9024	0.84102					75.0077	0.032
83.5693	0.8614		43.9292	0.84216					75.0529	0.03265
83.6202	0.86103		43.956	0.84168					75.0989	0.03287
83.6708	0.86226		43.9826	0.8422					75.1442	0.03328
83.7217	0.86212		44.0094	0.84312					75.1898	0.03384
83.7722	0.86339		44.0362	0.84192					75.2354	0.03431
83.8228	0.86189		44.0628	0.84233					75.281	0.03477
83.8737	0.86369		44.0896	0.84254					75.3263	0.03553
83.925	0.86416		44.1162	0.84337					75.3719	0.03604
83.9755	0.86517		44.143	0.84343					75.4172	0.03632
84.0264	0.86591		44.1699	0.8431					75.4628	0.03677
84.077	0.86351		44.1966	0.84354					75.5084	0.03729
84.1279	0.86376		44.2235	0.84513					75.5537	0.03782
84.1788	0.86449		44.2501	0.8441					75.5994	0.0384
84.2297	0.86483		44.2769	0.84468					75.6447	0.03887
84.2806	0.86463		44.3035	0.84393					75.6899	0.03947
84.3315	0.86611		44.3303	0.84488					75.7352	0.03987
84.3824	0.86776		44.3569	0.8452					75.7809	0.04073
84.4333	0.86761		44.3835	0.8444					75.8265	0.04096
84.4842	0.86664		44.4103	0.84488					75.8721	0.0417
84.5351	0.867		44.4371	0.84629					75.9177	0.04203
84.5857	0.86679		44.4637	0.84569					75.9633	0.04272
84.6365	0.86859		44.4905	0.84681					76.0086	0.04317
84.6871	0.86953		44.5172	0.84558					76.0542	0.04375
84.738	0.8677		44.544	0.84436					76.0998	0.04412
84.7886	0.87141		44.5708	0.84721					76.1454	0.04496
84.8395	0.86832		44.5976	0.84579					76.1911	0.04528
84.8904	0.86898		44.6244	0.84764					76.2367	0.04607
84.9416	0.87024		44.6512	0.84777					76.2823	0.04631
84.9922	0.86968		44.678	0.84707					76.3279	0.04698
85.0434	0.8705		44.7048	0.8477					76.3735	0.04755
85.094	0.87252		44.7316	0.84704					76.4191	0.04818
85.1449	0.87103		44.7582	0.84783					76.4644	0.04861
85.1958	0.87273		44.785	0.84634					76.5101	0.04929
85.2467	0.87256		44.8117	0.8473					76.5553	0.04992
85.2976	0.87487		44.8383	0.84801					76.6006	0.05039
85.3485	0.87301		44.8649	0.84864					76.6462	0.05092
85.3994	0.87394		44.8917	0.84895					76.6916	0.05178
85.4503	0.87399		44.9183	0.84867					76.7372	0.05206
85.5012	0.87608		44.9451	0.84899					76.7825	0.05281
85.5518	0.87661		44.9717	0.84979					76.8281	0.05328
85.6027	0.87483		44.9983	0.84915					76.874	0.05389
85.6532	0.8764		45.0251	0.84877					76.9196	0.05463
85.7038	0.87402		45.0519	0.84994					76.9652	0.05518
85.7547	0.87613		45.0787	0.84862					77.0109	0.05568
85.8052	0.87533		45.1055	0.85032					77.0565	0.05656
85.8561	0.8772		45.1322	0.85063					77.1021	0.05695
85.907	0.87899		45.159	0.8493					77.1477	0.05754
85.9576	0.8794		45.1858	0.85066					77.1933	0.05801
86.0085	0.87985		45.2126	0.85115					77.2386	0.05886
86.0594	0.87952		45.2394	0.85071					77.2842	0.05941
86.1099	0.87922		45.266	0.85094					77.3298	0.06013
86.1612	0.88036		45.2928	0.85139					77.3751	0.06063
86.2117	0.88037		45.3196	0.85132					77.4204	0.06121
86.2626	0.88148		45.3462	0.85272					77.466	0.06191
86.3135	0.88088		45.373	0.8519					77.5116	0.06263
86.3645	0.88329		45.3998	0.85278					77.5573	0.06328
86.4154	0.88083		45.4264	0.85091					77.6029	0.06364
86.4659	0.88135		45.4532	0.85231					77.6482	0.0645
86.5168	0.88221		45.4798	0.8534					77.6941	0.06507
86.5677	0.88124		45.5065	0.85292					77.7397	0.06578
86.6186	0.88386		45.5333	0.85207					77.7853	0.06623
86.6692	0.88377		45.5601	0.85316					77.8309	0.06702
86.7201	0.88286		45.5869	0.85316					77.8766	0.06787
86.7706	0.88354		45.6137	0.85245					77.9222	0.0683
86.8215	0.8848		45.6403	0.85278					77.9678	0.06897
86.8721	0.88391		45.6671	0.85238					78.0134	0.06972
86.923	0.8845		45.6939	0.85393					78.059	0.07021
86.9739	0.88679		45.7205	0.85262					78.1046	0.07091
87.0248	0.88627		45.7473	0.85313					78.1499	0.07153
87.0757	0.88472		45.774	0.8541					78.1955	0.07216
87.1266	0.88649		45.8008	0.85392					78.2408	0.07309
87.1775	0.88665		45.8274	0.85512					78.2864	0.07374
87.2288	0.88834		45.8542	0.85555					78.3321	0.0741
87.2797	0.89032		45.881	0.85504					78.3774	0.07484
87.3302	0.88996		45.9076	0.85588					78.423	0.07558
87.3811	0.88957		45.9344	0.85475					78.4683	0.07618
87.432	0.88929		45.961	0.85571					78.5139	0.07689
87.4829	0.8899		45.9876	0.85685					78.5595	0.0777
87.5338	0.88931		46.0144	0.85614					78.6051	0.07833
87.5847	0.88847		46.0412	0.85575					78.6507	0.07901
87.6353	0.89124		46.068	0.85523					78.6963	0.0795
87.6862	0.88989		46.0949	0.85686					78.742	0.08015
87.7367	0.89177		46.1215	0.85681					78.7876	0.08104
87.7876	0.88991		46.1483	0.85727					78.8332	0.08166
87.8385	0.89272		46.1751	0.85591					78.8791	0.08224
87.8894	0.8924		46.2019	0.85674					78.9247	0.08308
87.9407	0.89307		46.2287	0.85781					78.9703	0.08381
87.9916	0.89411		46.2555	0.85798					79.016	0.0844
88.0425	0.89444		46.2821	0.8578					79.0616	0.08518
88.0934	0.89601		46.3089	0.85792					79.1072	0.08587
88.1443	0.89496		46.3355	0.85831					79.1528	0.08677
88.1952	0.89481		46.3623	0.85806					79.1981	0.0872
88.2461	0.89652		46.389	0.85798					79.2434	0.08766
88.297	0.89552		46.4158	0.85734					79.289	0.08871
88.3479	0.89595		46.4424	0.85803					79.3346	0.08923
88.3985	0.89913		46.469	0.85817					79.3802	0.08988
88.4494	0.89846		46.4958	0.85812					79.4258	0.09042
88.5003	0.8959		46.5226	0.85803					79.4715	0.09135
88.5512	0.89839		46.5492	0.85892					79.5174	0.0921
88.6017	0.90167		46.576	0.85903					79.5627	0.09302
88.6526	0.89906		46.6026	0.85965					79.6083	0.09343
88.7036	0.90012		46.6294	0.85874					79.6539	0.09413
88.7541	0.90216		46.6562	0.85804					79.6998	0.09468
88.805	0.89703		46.683	0.85951					79.7455	0.09567
88.8559	0.90022		46.7097	0.86034					79.7911	0.09618
88.9068	0.9016		46.7365	0.86028					79.8364	0.09701
88.9577	0.90156		46.7633	0.86007					79.882	0.09772
89.0083	0.90396		46.7901	0.86047					79.9273	0.09851
89.0592	0.90018		46.8169	0.85963					79.9729	0.09939
89.1101	0.90151		46.8437	0.8597					80.0185	0.09992
89.161	0.9029		46.8705	0.86016					80.0638	0.10057
89.2119	0.90189		46.8973	0.86075					80.1094	0.10126
89.2628	0.90021		46.9241	0.86085					80.155	0.10212
89.3137	0.90462		46.9507	0.86073					80.2003	0.10261
89.3649	0.90394		46.9773	0.86069					80.2463	0.10348
89.4155	0.90505		47.004	0.86185					80.2919	0.1043
89.4664	0.90516		47.0307	0.86223					80.3375	0.10481
89.5169	0.90358		47.0574	0.86222					80.3831	0.1058
89.5679	0.90483		47.0844	0.86277					80.4287	0.10649
89.6184	0.90439		47.1112	0.86244					80.4743	0.10715
89.6689	0.90582		47.138	0.86267					80.5199	0.10784
89.7198	0.90605		47.1646	0.86272					80.5656	0.1085
89.7708	0.90559		47.1914	0.86243					80.6112	0.1092
89.8217	0.90527		47.2182	0.86315					80.6568	0.11003
89.8726	0.90839		47.245	0.86256					80.7024	0.11084
89.9235	0.9056		47.2717	0.8625					80.748	0.1116
89.9744	0.90677		47.2985	0.86429					80.7936	0.11227
90.0253	0.90848		47.3253	0.86269					80.8389	0.11307
90.0765	0.90805		47.3519	0.86319					80.8845	0.11376
90.1274	0.90669		47.3787	0.8635					80.9301	0.11435
90.1783	0.9073		47.4055	0.86444					80.9754	0.11512
90.2292	0.90627		47.4321	0.86405					81.0211	0.11577
90.2802	0.9079		47.4589	0.86486					81.0663	0.11674
90.3311	0.90993		47.4855	0.86416					81.112	0.11756
90.382	0.90909		47.5121	0.86422					81.1576	0.11813
90.4329	0.90941		47.5389	0.86421					81.2032	0.11895
90.4834	0.91071		47.5657	0.8641					81.2488	0.11959
90.5343	0.90951		47.5924	0.86458					81.2944	0.1207
90.5852	0.91021		47.6192	0.86477					81.34	0.1211
90.6358	0.90984		47.646	0.8654					81.3856	0.12188
90.6867	0.9099		47.6728	0.86601					81.4313	0.12287
90.7372	0.91067		47.6996	0.86509					81.4769	0.12316
90.7881	0.91207		47.7264	0.86478					81.5225	0.12396
90.839	0.91147		47.7532	0.86478					81.5681	0.12467
90.8903	0.91151		47.78	0.86539					81.6137	0.12553
90.9412	0.91195		47.8068	0.86529					81.6593	0.12631
90.9917	0.9139		47.8334	0.86586					81.7049	0.12714
91.0426	0.91315		47.8599	0.86634					81.7502	0.12763
91.0935	0.91308		47.8867	0.86572					81.7959	0.12838
91.1445	0.91385		47.9135	0.86644					81.8411	0.12942
91.1954	0.91388		47.9403	0.86635					81.8864	0.12981
91.2463	0.9156		47.9671	0.86604					81.9321	0.13074
91.2972	0.91509		47.9937	0.86711					81.9777	0.13187
91.3481	0.91722		48.0205	0.86663					82.023	0.13217
91.3993	0.91482		48.0471	0.86649					82.0686	0.13303
91.4499	0.91566		48.0737	0.86559					82.1145	0.1338
91.5008	0.91451		48.1007	0.86751					82.1601	0.13445
91.5517	0.91677		48.1273	0.86718					82.2061	0.13513
91.6026	0.91893		48.1541	0.86695					82.2517	0.13637
91.6531	0.91839		48.181	0.86812					82.2973	0.13682
91.7037	0.91908		48.2078	0.86748					82.3432	0.13738
91.7546	0.9183		48.2346	0.86749					82.3885	0.13837
91.8055	0.91971		48.2614	0.86766					82.4344	0.13906
91.8564	0.91879		48.2882	0.86856					82.4797	0.14012
91.9077	0.92003		48.315	0.86845					82.5257	0.14066
91.9582	0.91828		48.3418	0.86863					82.5713	0.14128
92.0091	0.9198		48.3685	0.86961					82.6166	0.14217
92.06	0.9208		48.3953	0.8692					82.6625	0.14289
92.1109	0.9219		48.4221	0.86895					82.7078	0.14391
92.1618	0.92084		48.4489	0.86909					82.7534	0.14417
92.2127	0.91989		48.4757	0.86833					82.7987	0.1455
92.2633	0.9193		48.5023	0.86948					82.8443	0.14565
92.3142	0.92041		48.5291	0.86911					82.8899	0.14658
92.3651	0.92047		48.5557	0.86865					82.9356	0.1473
92.416	0.9206		48.5823	0.87055					82.9812	0.14823
92.4665	0.92343		48.6091	0.86947					83.0268	0.14871
92.5174	0.92495		48.6359	0.87024					83.0721	0.14953
92.568	0.92291		48.6627	0.86953					83.118	0.15031
92.6189	0.92393		48.6893	0.86975					83.1633	0.15147
92.6698	0.92291		48.7161	0.87008					83.2089	0.15205
92.7203	0.92265		48.7428	0.87062					83.2545	0.15263
92.7712	0.9225		48.7696	0.8694					83.3002	0.15358
92.8222	0.92457		48.7964	0.87098					83.3461	0.15405
92.8731	0.92447		48.8232	0.86974					83.3917	0.15498
92.924	0.92482		48.85	0.87021					83.437	0.15607
92.9745	0.92557		48.8768	0.8705					83.4826	0.15653
93.0254	0.92606		48.9036	0.87065					83.5282	0.15759
93.0763	0.92841		48.9303	0.87198					83.5735	0.15848
93.1272	0.92579		48.9571	0.87131					83.6188	0.15893
93.1781	0.92764		48.9837	0.87078					83.6644	0.15953
93.229	0.92725		49.0103	0.87198					83.71	0.1604
93.2799	0.92759		49.0371	0.87243					83.7557	0.16098
93.3308	0.92754		49.0637	0.87181					83.801	0.16221
93.3814	0.9283		49.0905	0.87227					83.8466	0.16283
93.4323	0.92821		49.1171	0.87199					83.8925	0.16356
93.4828	0.92808		49.1439	0.87328					83.9381	0.16448
93.5341	0.92899		49.1707	0.87169					83.9837	0.16491
93.5846	0.92832		49.1975	0.87219					84.0293	0.16565
93.6355	0.93172		49.2245	0.87094					84.075	0.16632
93.6861	0.92677		49.2512	0.8728					84.1206	0.16723
93.737	0.92944		49.278	0.87302					84.1659	0.16804
93.7879	0.93106		49.3046	0.8725					84.2115	0.16885
93.8388	0.92817		49.3314	0.87384					84.2571	0.16937
93.8897	0.93046		49.3582	0.87341					84.3027	0.17061
93.9406	0.92953		49.3852	0.87276					84.348	0.17125
93.9915	0.92909		49.4118	0.87471					84.3936	0.17155
94.0424	0.93099		49.4386	0.87456					84.4389	0.17272
94.0933	0.9312		49.4654	0.87403					84.4845	0.17335
94.1439	0.93346		49.492	0.87339					84.5298	0.1742
94.1948	0.933		49.5187	0.87502					84.5754	0.17471
94.2457	0.9333		49.5453	0.87491					84.621	0.17556
94.2966	0.93284		49.5721	0.87474					84.6667	0.1766
94.3475	0.93276		49.5987	0.87482					84.7123	0.17737
94.3984	0.93224		49.6255	0.87426					84.7579	0.17806
94.4489	0.93606		49.6521	0.87504					84.8032	0.17915
94.4995	0.93248		49.6789	0.87464					84.8488	0.17953
94.5504	0.93342		49.7057	0.87518					84.8944	0.18039
94.6009	0.93564		49.7323	0.87524					84.9403	0.18111
94.6519	0.93299		49.7591	0.87472					84.986	0.18187
94.7028	0.93572		49.7859	0.87535					85.0316	0.18243
94.7537	0.93472		49.8127	0.87577					85.0772	0.18341
94.8046	0.93468		49.8395	0.8754					85.1228	0.18472
94.8558	0.93622		49.8661	0.87538					85.1684	0.18497
94.9067	0.93503		49.8929	0.87529					85.2137	0.18574
94.9576	0.93706		49.9196	0.87582					85.2593	0.18659
95.0085	0.93523		49.9464	0.87522					85.3049	0.18729
95.0594	0.93624		49.9732	0.87618					85.3502	0.18792
95.11	0.93775		49.9998	0.87568					85.3958	0.18858
95.1609	0.9334		50.0264	0.87534					85.4411	0.18969
95.2122	0.93692		50.0532	0.87538					85.4868	0.19134
95.2627	0.93905		50.0798	0.87576					85.5324	0.19215
95.3136	0.93893		50.1066	0.87712					85.5777	0.19283
95.3645	0.93563		50.1332	0.87745					85.6233	0.19366
95.4151	0.93742		50.16	0.87549					85.6689	0.19439
95.466	0.93903		50.1868	0.8762					85.7148	0.19528
95.5165	0.93774		50.2136	0.87681					85.7605	0.19609
95.5671	0.93822		50.2403	0.87656					85.8064	0.19674
95.618	0.93917		50.2673	0.87724					85.8517	0.19769
95.6685	0.94076		50.2939	0.87616					85.8973	0.19835
95.7194	0.94029		50.3207	0.87751					85.9429	0.19921
95.7703	0.94082		50.3475	0.87801					85.9885	0.19982
95.8212	0.94109		50.3743	0.87718					86.0341	0.20059
95.8721	0.94279		50.4009	0.87584					86.0801	0.2016
95.923	0.94237		50.4277	0.87715					86.1254	0.20218
95.9739	0.94199		50.4545	0.87755					86.171	0.20287
96.0249	0.943		50.4813	0.87717					86.2163	0.20362
96.0757	0.9436		50.508	0.87687					86.2619	0.20438
96.1267	0.94405		50.5346	0.879					86.3072	0.20559
96.1776	0.94242		50.5614	0.87835					86.3525	0.2061
96.2288	0.9438		50.5882	0.87878					86.3981	0.20665
96.2797	0.94368		50.6148	0.87768					86.4434	0.20776
96.3306	0.94263		50.6414	0.87765					86.489	0.20774
96.3812	0.94546		50.6682	0.8787					86.5343	0.20907
96.4321	0.94626		50.6948	0.87741					86.5799	0.20957
96.4826	0.94364		50.7216	0.87871					86.6255	0.21032
96.5335	0.94504		50.7484	0.8794					86.6711	0.21154
96.5841	0.94681		50.7752	0.87951					86.7168	0.21222
96.635	0.94339		50.8018	0.87931					86.7624	0.21295
96.6859	0.9445		50.8286	0.87985					86.808	0.21355
96.7368	0.9448		50.8553	0.87819					86.8536	0.21455
96.7877	0.94451		50.8821	0.8785					86.8992	0.21553
96.8386	0.94727		50.9089	0.88034					86.9448	0.21576
96.8892	0.9466		50.9357	0.87908					86.9904	0.21657
96.94	0.94624		50.9623	0.87947					87.0357	0.21738
96.9913	0.94846		50.9891	0.88139					87.0813	0.21828
97.0422	0.94876		51.0159	0.88048					87.1266	0.219
97.0931	0.94752		51.0427	0.88064					87.1723	0.21974
97.144	0.94647		51.0693	0.87926					87.2179	0.22075
97.1949	0.94856		51.0961	0.87945					87.2632	0.22113
97.2455	0.9518		51.1227	0.88146					87.3088	0.22219
97.2964	0.95029		51.1495	0.88105					87.3544	0.22281
97.3473	0.94918		51.176	0.87967					87.3997	0.22382
97.3978	0.95031		51.2028	0.88133					87.4456	0.22449
97.4487	0.95046		51.2296	0.88143					87.4912	0.22478
97.4993	0.94973		51.2564	0.88082					87.5368	0.22582
97.5502	0.9515		51.283	0.88032					87.5825	0.22675
97.6007	0.95143		51.31	0.88012					87.6281	0.22746
97.6516	0.95078		51.3368	0.88					87.6737	0.22799
97.7026	0.95168		51.3636	0.88078					87.719	0.22918
97.7535	0.9521		51.3904	0.8805					87.7649	0.23
97.804	0.95031		51.4171	0.88104					87.8105	0.23015
97.8549	0.95054		51.4439	0.88124					87.8561	0.23137
97.9058	0.95076		51.4707	0.88197					87.9018	0.23183
97.9567	0.95357		51.4973	0.88267					87.9471	0.23253
98.0076	0.95293		51.5241	0.88191					87.9923	0.23333
98.0585	0.94916		51.5507	0.88219					88.038	0.23431
98.1091	0.95089		51.5775	0.88263					88.0833	0.23492
98.16	0.9573		51.6043	0.88189					88.1289	0.23567
98.2109	0.95311		51.6309	0.88265					88.1745	0.23647
98.2618	0.95131		51.6575	0.88237					88.2198	0.23734
98.3127	0.95145		51.6843	0.88274					88.2654	0.23797
98.3636	0.95184		51.7111	0.88265					88.311	0.23867
98.4145	0.95097		51.7377	0.88246					88.3569	0.23915
98.4654	0.95434		51.7644	0.88195					88.4026	0.24041
98.5163	0.95357		51.7912	0.8835					88.4482	0.24101
98.5669	0.95257		51.818	0.88194					88.4938	0.24157
98.6174	0.95628		51.8448	0.88253					88.5394	0.24274
98.6683	0.95528		51.8716	0.88248					88.5847	0.24342
98.7196	0.95432		51.8984	0.88271					88.6303	0.24468
98.7701	0.95422		51.9252	0.88327					88.6759	0.24497
98.821	0.95529		51.9522	0.88335					88.7212	0.24541
98.8719	0.95589		51.9789	0.88361					88.7668	0.24668
98.9232	0.95422		52.0057	0.88245					88.8121	0.24753
98.9741	0.95619		52.0325	0.88237					88.8577	0.24879
99.0254	0.95579		52.0593	0.88338					88.903	0.24876
99.0766	0.9589		52.0859	0.88336					88.9486	0.24934
99.1272	0.95765		52.1127	0.88385					88.9943	0.25041
99.1781	0.95715		52.1393	0.884					89.0399	0.25089
99.229	0.95645		52.1661	0.88498					89.0855	0.25181
99.2799	0.95842		52.1927	0.88361					89.1308	0.25268
99.3308	0.95765		52.2195	0.88389					89.1764	0.25354
99.3813	0.95819		52.2463	0.88437					89.222	0.2541
99.4319	0.95884		52.273	0.88401					89.2676	0.25485
99.4828	0.95944		52.2998	0.88511					89.3136	0.25536
99.5333	0.96053		52.3266	0.88475					89.3589	0.25681
99.5842	0.96005		52.3534	0.8847					89.4042	0.25762
99.6351	0.96049		52.38	0.88517					89.4498	0.25817
99.686	0.96007		52.4068	0.88557					89.4954	0.25875
99.7369	0.95914		52.4336	0.88449					89.541	0.26016
99.7878	0.96201		52.4604	0.88628					89.5863	0.26092
99.8387	0.96199		52.4872	0.88554					89.6319	0.26159
99.8897	0.96088		52.514	0.88519					89.6775	0.26254
99.9406	0.96308		52.5407	0.88591					89.7228	0.26305
99.9911	0.96149		52.5673	0.88626					89.7681	0.26381
100.042	0.96391		52.5939	0.88667					89.8137	0.26491
100.093	0.96418		52.6207	0.88606					89.859	0.26563
100.144	0.96156		52.6475	0.8858					89.9046	0.2664
100.195	0.96287		52.6743	0.88759					89.9502	0.2669
100.246	0.96369		52.7009	0.88626					89.9959	0.26766
100.296	0.9649		52.7275	0.88613					90.0415	0.26851
100.347	0.96569		52.7543	0.88783					90.0871	0.26928
100.398	0.96337		52.7811	0.88771					90.1327	0.26997
100.448	0.96428		52.8079	0.88604					90.1786	0.27121
100.499	0.96379		52.8345	0.88692					90.2242	0.27199
100.55	0.96598		52.8613	0.88708					90.2699	0.2724
100.601	0.9673		52.888	0.887					90.3155	0.27317
100.652	0.96484		52.915	0.8871					90.3611	0.27438
100.702	0.96439		52.9418	0.88782					90.4067	0.27528
100.753	0.96712		52.9684	0.88781					90.452	0.2753
100.804	0.96858		52.995	0.8863					90.4976	0.27643
100.855	0.96636		53.0218	0.88791					90.5432	0.27713
100.906	0.96585		53.0486	0.88745					90.5885	0.2783
100.957	0.96702		53.0754	0.88797					90.6338	0.27845
101.008	0.96793		53.1022	0.88695					90.6794	0.27964
101.059	0.9681		53.129	0.88827					90.7247	0.2805
101.11	0.96711		53.1557	0.88835					90.7703	0.28137
101.161	0.96649		53.1823	0.88929					90.8156	0.28169
101.212	0.96929		53.209	0.88779					90.8616	0.28228
101.263	0.96627		53.2357	0.88884					90.9072	0.28342
101.314	0.96831		53.2623	0.88912					90.9528	0.28466
101.364	0.96922		53.2891	0.88869					90.9984	0.28521
101.415	0.97188		53.3159	0.88884					91.044	0.28562
101.466	0.9713		53.3425	0.88908					91.0896	0.287
101.516	0.96836		53.3693	0.88953					91.1352	0.2878
101.567	0.96918		53.3961	0.88975					91.1812	0.28788
[truncated: 11,015 more rows]

## Sheet: Figure 3c-d
CH3I breakthrough curves obtained at 150 °C and a CH3I partial pressure of 0.01 bar across different adsorbents
HISL			Ag0-MOR			COF-TAPT			MIL-101-HMTA			MFU-Zn-Cl			MFU-Zn-OH			MFU-Zn-SCN
Time (min/g)	C/C0		Time (min/g)	C/C0		Time (min/g)	C/C0		Time (min/g)	C/C0		Time (min/g)	C/C0		Time (min/g)	C/C0		Time (min/g)	C/C0
0.32271	0		0.21295	0		0.06914	0		0.70695	0		0.60637	0		0.52621	0		0.49607	0
1.29114	0		0.85342	0		0.27514	0		2.82246	0		2.42492	0		2.10435	0		1.98239	0
2.26018	0		1.49287	0		0.47969	0		4.93597	0		4.24117	0		3.68149	0		3.4673	0
3.228	0		2.13294	0		0.68568	0		7.05149	0		6.06029	0		5.25813	0		4.95409	0
4.19552	0		2.7728	0		0.89311	0		9.167	0		7.87941	0		6.83577	0		6.43995	0
5.16303	0		3.41266	0		1.09911	0		11.2832	0		9.69796	0		8.4149	0		7.92627	0
6.13116	0		4.05252	0		1.3051	0		13.4094	0		11.5262	0		9.99403	0		9.41306	0
7.09959	0		4.69178	0		1.51109	0		15.5255	0		13.3437	0		11.5727	0		10.8989	0
8.06802	0		5.33164	0		1.71708	0		17.6411	0		15.161	0		13.1503	0		12.3862	0
9.03584	0		5.9715	0		1.92308	0		19.7552	0		16.9802	0		14.7289	0		13.8786	0
10.004	0		6.61176	0		2.12763	0		21.8687	0		18.801	0		16.3066	0		15.3654	0
10.9718	0		7.25183	0		2.33362	0		23.9843	0		20.619	0		17.8842	0		16.8517	0
11.9399	0		7.89532	0		2.53961	0		26.1018	0		22.4364	0		19.4628	0		18.3385	0
12.908	0		8.53518	0		2.74561	0		28.2173	0		24.2544	0		21.0405	0		19.8243	0
13.8768	0		9.17464	0		2.95016	0		30.3335	0		26.0718	0		22.6196	0		21.3107	0
14.8455	0		9.8141	0		3.15615	0		32.4477	0		27.8897	0		24.1968	0		22.7965	0
15.813	0		10.4535	0		3.3607	0		34.5632	0		29.7077	0		25.7749	0		24.2819	0
16.7809	0		11.094	0		3.5667	0		36.6787	0		31.5263	0		27.3515	0		25.7687	0
17.7487	0		11.7341	0		3.77269	0		38.7948	0		33.3454	0		28.9297	0		27.255	0
18.7162	0		12.3742	0		3.97724	0		40.9097	0		35.1622	0		30.5078	0		28.7423	0
19.6849	0		13.0136	0		4.18323	0		43.0265	0		36.9813	0		32.0859	0		30.2277	0
20.6531	0		13.6537	0		4.38923	0		45.1414	0		38.7993	0		33.6646	0		31.714	0
21.6206	0		14.2931	0		4.59378	0		47.2562	0		40.6173	0		35.2422	0		33.1994	0
22.5881	0		14.933	0		4.79977	0		49.3724	0		42.4358	0.03182		36.8189	0		34.6848	0
23.5559	0		15.5731	0		5.00576	0		51.4893	0		44.2538	0.08381		38.397	0		36.1711	0
24.5234	0		16.2127	0		5.2132	0		53.6054	0		46.0723	0.13573		39.9741	0		37.6574	0
25.4912	0		16.8522	0		5.41775	0		55.7216	0		47.8909	0.18315		41.5518	0		39.1446	0
26.4587	0		17.4918	0		5.62374	0		57.8378	0		49.7094	0.22877		43.1294	0		40.6319	0
27.4263	0		18.1317	0		5.83117	0		59.954	0		51.5262	0.26981		44.7085	0		42.1168	0
28.3941	0		18.7718	0		6.03717	0		62.0695	0		53.3442	0.31301		46.2862	0		43.6017	0
29.3616	0		19.4118	0		6.24316	0		64.1863	0		55.1616	0.34796		47.8633	0		45.0885	0
30.3294	0		20.0521	0		6.44771	0		66.3019	0		56.9807	0.38185		49.4415	0		46.5753	0
31.2979	0		20.6919	0		6.6537	0		68.4187	0		58.7999	0.40095		51.0191	0		48.0626	0
32.2669	0.00382		21.3322	0		6.85969	0		70.5342	0		60.6173	0.42277		52.5977	0		49.5508	0
33.2356	0.03125		21.9725	0		7.06425	0		72.6491	0		62.4358	0.43361		54.1759	0		51.0371	0
34.2028	0.0563		22.6123	0		7.2688	0		74.7639	0		64.2532	0.4401		55.753	0		52.523	0
35.1713	0.07874		23.2526	0		7.47335	0		76.8794	0		66.0723	0.44416		57.3306	0		54.0088	0
36.1397	0.10998		23.8929	0		7.67934	0		78.9956	0		67.892	0.45174		58.9083	0		55.4947	0
37.1078	0.13477		24.5331	0		7.88534	0		81.1104	0		69.7117	0.45689		60.4869	0		56.981	0
38.0766	0.16094		25.173	0		8.09133	0		83.2273	0		71.5308	0.45506		62.0656	0		58.4668	0
39.0441	0.1851		25.8126	0		8.29732	0		85.3421	0		73.3488	0.47183		63.6437	0		59.9527	0
40.0122	0.21066		26.4527	0		8.50331	0		87.4583	0		75.1668	0.47592		65.2213	0		61.4395	0
40.9797	0.23563		27.0926	0		8.70931	0		89.5732	0		76.9842	0.47763		66.7985	0		62.9253	0
41.9482	0.25934		27.733	0		8.9153	0		91.6893	0		78.8021	0.48437		68.3756	0		64.4116	0
42.9151	0.27969		28.3735	0		9.12129	0		93.8062	0		80.6213	0.48886		69.9527	0		65.8975	0
43.8835	0.30382		29.0136	0		9.32584	0		95.923	0		82.441	0.49028		71.5299	0		67.3829	0
44.8513	0.32345		29.6536	0		9.53184	0		98.0386	0		84.2595	0.49594		73.1075	0		68.8692	0
45.8194	0.34488		30.2937	0		9.73783	0		100.152	0		86.0781	0.50143		74.6852	0		70.3551	0
46.7882	0.35861		30.9337	0		9.94382	0		102.268	0		87.8955	0.50755		76.2643	0		71.8419	0
47.7557	0.37615		31.574	0		10.1484	0		104.383	0		89.7129	0.51236		77.8424	0		73.3286	0
48.7232	0.38975		32.2141	0		10.3544	0		106.499	0		91.5326	0.51176		79.4211	0		74.815	0
49.6901	0.40693		32.8543	0		10.5604	0		108.615	0		93.3511	0.51621		80.9992	0		76.3013	0
50.6579	0.41661		33.4944	0		10.7649	0		110.731	0		95.1697	0.52123		82.5773	0		77.7876	0
51.6261	0.43232		34.1345	0		10.9709	0		112.846	0		96.9876	0.52777		84.1555	0		79.2749	0
52.5942	0.44432		34.7739	0		11.1754	0		114.961	0		98.8045	0.53091		85.7346	0		80.7617	0
53.5626	0.45458		35.4138	0		11.38	0		117.076	0		100.622	0.5347		87.3123	0		82.2489	0
54.5304	0.46718		36.0541	0		11.586	0		119.192	0		102.44	0.53873		88.8889	0		83.7352	0
55.4989	0.47773		36.6941	0		11.7905	0		121.309	0		104.259	0.54305		90.466	0		85.222	0
56.4679	0.4873		37.3342	0		11.9965	0		123.426	0		106.077	0.54699		92.0432	0		86.7093	0
57.4363	0.4979		37.974	0		12.2025	0		125.542	0		107.897	0.55118		93.6208	0		88.1947	0
58.4045	0.50804		38.6137	0		12.4071	0		127.658	0		109.714	0.55517		95.1989	0		89.681	0
59.3732	0.51674		39.2538	0		12.6131	0		129.772	0		111.534	0.55911		96.7776	0		91.1673	0
60.341	0.52574		39.894	0		12.8191	0		131.887	0		113.351	0.56278		98.3557	0		92.6532	0
61.3092	0.53457		40.5339	0		13.0251	0		134.002	0		115.17	0.56682		99.9334	0		94.139	0
62.2773	0.54342		41.1735	0		13.2311	0		136.119	0		116.988	0.57103		101.51	0		95.6258	0
63.2454	0.55227		41.8132	0		13.437	0		138.235	0		118.807	0.57473		103.089	0		97.1112	0
64.2138	0.56084		42.4535	0		13.643	0		140.349	0		120.624	0.57877		104.667	0		98.598	0
65.1826	0.56918		43.0931	0		13.849	0		142.465	0		122.442	0.5826		106.244	0		100.084	0
66.1507	0.57761		43.7328	0		14.055	0		144.579	0		124.259	0.58627		107.823	0		101.57	0
67.1194	0.58604		44.3729	0		14.2596	0		146.695	0		126.077	0.58977		109.4	0		103.055	0
68.0873	0.59457		45.0137	0		14.4656	0		148.812	0		127.895	0.59321		110.978	0		104.54	0
69.0554	0.60317		45.6546	0		14.6701	0		150.927	0		129.714	0.59667		112.555	0		106.027	0
70.0241	0.61186		46.2951	0		14.8761	0		153.044	0		131.53	0.60009		114.134	0		107.513	0
70.9925	0.62057		46.9353	0		15.0807	0		155.159	0		133.348	0.60337		115.712	0		108.999	0
71.9619	0.6292		47.5754	0		15.2867	0		157.274	0		135.164	0.60641		117.289	0		110.487	0
72.9306	0.63796		48.2157	0		15.4912	0		159.388	0		136.983	0.6093		118.866	0		111.973	0
73.8991	0.64651		48.8559	0		15.6972	0		161.504	0		138.802	0.6122		120.443	0		113.459	0
74.8675	0.65485		49.4964	0		15.9032	0		163.619	0		140.621	0.61487		122.021	0		114.945	0
75.8362	0.66349		50.1369	0		16.1092	0		165.734	0		142.44	0.61767		123.598	0		116.432	0
76.805	0.67198		50.7773	0		16.3152	0		167.85	0		144.257	0.62036		125.176	0		117.918	0
77.7743	0.68036		51.4172	0		16.5212	0		169.964	0		146.075	0.62296		126.754	0		119.405	0
78.7428	0.68871		52.0572	0		16.7257	0		172.079	0		147.893	0.62557		128.331	0		120.891	0
79.7115	0.69686		52.6977	0		16.9317	0		174.196	0		149.711	0.62805		129.907	0		122.376	0
80.6799	0.70483		53.338	0		17.1377	0		176.311	0		151.529	0.63054		131.484	0		123.862	0
81.648	0.71266		53.9789	0		17.3437	0		178.428	0		153.348	0.63287		133.061	0		125.349	0
82.6168	0.72049		54.6193	0		17.5483	0		180.542	0		155.167	0.63528		134.639	0		126.835	0
83.5861	0.72826		55.2598	0		17.7542	0		182.658	0		156.984	0.63762		136.218	0		128.322	0
84.5546	0.7358		55.9002	0		17.9602	0		184.771	0		158.802	0.63993		137.795	0		129.807	0
85.523	0.74326		56.5407	0		18.1662	0		186.887	0		160.62	0.64226		139.374	0		131.292	0
86.4914	0.7504		57.1812	0		18.3722	0		189.002	0		162.438	0.64457		140.952	0		132.779	0
87.4595	0.75757		57.8216	0		18.5782	0		191.118	0		164.256	0.64676		142.529	0		134.265	0
88.4277	0.76449		58.4623	0		18.7828	0		193.233	0		166.076	0.64904		144.108	0		135.751	0
89.397	0.77132		59.1024	0		18.9873	0		195.349	0		167.894	0.65131		145.686	0		137.237	0
90.3651	0.77788		59.7428	0		19.1933	0		197.464	0		169.713	0.65354		147.264	0		138.724	0
91.3336	0.78414		60.3831	0		19.3979	0		199.578	0		171.531	0.65578		148.842	0		140.21	0
92.3023	0.79035		61.0236	0		19.6039	0		201.693	0		173.351	0.65798		150.419	0		141.697	0
93.2704	0.79647		61.664	0		19.8084	0		203.81	0		175.168	0.66014		151.997	0		143.182	0
94.2383	0.80254		62.3043	0		20.0144	0		205.926	0		176.986	0.66222		153.574	0		144.669	0
95.207	0.80829		62.9446	0		20.2204	0		208.042	0		178.806	0.66433		155.151	0		146.154	0
96.1757	0.81397		63.585	0		20.4264	0		210.159	0		180.624	0.66633		156.729	0		147.64	0
97.1448	0.81938		64.2251	0		20.6324	0		212.273	0		182.443	0.66828		158.307	0		149.125	0
98.1132	0.82472		64.8654	0		20.8384	6.39587e-06		214.388	0		184.261	0.67014		159.885	0		150.61	0
99.0807	0.82988		65.5058	0		21.0444	8.59053e-06		216.503	0		186.08	0.67196		161.462	0		152.096	0
100.049	0.83487		66.1461	0		21.2518	3.83153e-05		218.619	0		187.9	0.67442		163.039	0		153.582	0
101.016	0.83966		66.7862	0		21.4564	5.28255e-05		220.735	0		189.717	0.67675		164.617	0		155.068	0
101.984	0.84437		67.4264	0		21.6623	3.64952e-05		222.85	0		191.538	0.67906		166.195	0		156.554	0
102.952	0.84883		68.0665	0		21.8683	6.06401e-05		224.965	0		193.357	0.68134		167.773	0		158.042	0
103.92	0.85322		68.7067	0		22.0743	8.55157e-05		227.082	0		195.175	0.68364		169.351	0		159.528	0
104.888	0.85748		69.347	0		22.2789	0.000101115		229.198	0		196.994	0.68586		170.93	0		161.014	0
105.855	0.86165		69.9875	0		22.4849	0.000145823		231.313	0		198.812	0.68804		172.506	0		162.501	0
106.823	0.86564		70.6278	0		22.6894	0.00013925		233.428	0		200.631	0.69028		174.084	0		163.988	0
107.791	0.86949		71.268	0		22.8954	0.000199049		235.544	0		202.45	0.6924		175.662	0		165.474	0
108.76	0.87333		71.9081	0		23.1	0.000190659		237.658	0		204.267	0.69453		177.241	0		166.96	0
109.727	0.8769		72.5481	0		23.3045	0.000232505		239.772	0		206.084	0.69663		178.819	0		168.447	0
110.696	0.88031		73.1882	0		23.5091	0.000238849		241.888	0		207.902	0.69879		180.397	0		169.933	0
111.663	0.88373		73.8285	0		23.7151	0.000267991		244.004	0		209.72	0.70087		181.976	0		171.419	0
112.632	0.88698		74.4689	0		23.9211	0.00031376		246.122	0		211.538	0.70289		183.553	0		172.905	0
113.6	0.89027		75.1098	0		24.1271	0.000368876		248.238	0		213.359	0.70489		185.131	0		174.392	0
114.568	0.89345		75.7501	0		24.3331	0.000380541		250.353	0		215.176	0.70694		186.708	0		175.878	0
115.537	0.89643		76.3901	0		24.539	0.000429974		252.468	0		216.995	0.70895		188.287	0		177.365	0
116.505	0.89935		77.0306	0		24.745	0.000473355		254.582	0		218.812	0.71088		189.865	0		178.851	0
117.474	0.90214		77.6711	0		24.951	0.000524755		256.697	0		220.631	0.71284		191.442	0		180.337	0
118.441	0.90485		78.3115	0		25.157	0.000548677		258.814	0		222.449	0.71482		193.02	0		181.823	0
119.409	0.90752		78.952	0		25.363	0.000593879		260.931	0		224.268	0.71672		194.598	0		183.309	0
120.377	0.91022		79.5925	0		25.569	0.000610313		263.047	0		226.085	0.71858		196.174	0		184.796	0
121.345	0.91277		80.2327	0		25.775	0.000672858		265.162	0		227.902	0.72037		197.753	0		186.283	0
122.313	0.91528		80.8728	0		25.981	0.000728482		267.276	0		229.72	0.72213		199.331	0		187.767	0
123.282	0.91761		81.5131	0		26.1855	0.00076657		269.392	0		231.539	0.72388		200.91	0		189.253	0
124.25	0.91991		82.1539	0		26.3915	0.000807254		271.507	0		233.358	0.72561		202.488	0		190.74	0
125.218	0.92217		82.7942	0		26.5975	0.000903458		273.622	0		235.176	0.72738		204.065	0		192.226	0
126.186	0.92455		83.4349	0		26.8021	0.000976846		275.738	0		236.994	0.72903		205.643	0		193.712	0
127.155	0.92657		84.0747	0		27.0081	0.00103		277.854	0		238.813	0.73066		207.222	0		195.2	0
128.123	0.92867		84.7152	0		27.2126	0.00102		279.969	0		240.63	0.7323		208.8	0		196.685	0
129.092	0.93073		85.3555	0		27.4172	0.00108		282.084	0		242.447	0.73385		210.379	0		198.171	0
130.06	0.93281		85.9957	0		27.6232	0.00122		284.2	0		244.265	0.73542		211.957	0		199.657	0
131.028	0.93491		86.636	0		27.8277	0.00121		286.317	0		246.084	0.73693		213.534	0		201.143	0
131.996	0.93697		87.2764	0		28.0337	0.00132		288.433	0		247.902	0.7385		215.113	0		202.63	0
132.965	0.93896		87.9165	0		28.2383	0.00146		290.549	0		249.72	0.73994		216.692	0		204.117	0
133.934	0.94069		88.5568	0		28.4443	0.00155		292.666	0		251.538	0.74139		218.269	0		205.602	0
134.901	0.94249		89.1972	0		28.6502	0.00159		294.781	0		253.355	0.74286		219.847	0		207.088	0
135.869	0.94427		89.8381	0		28.8562	0.00171		296.895	0		255.174	0.74428		221.423	0		208.574	0
136.837	0.94595		90.4786	0		29.0651	0.00175		299.012	0		256.992	0.74563		223.002	0		210.06	0
137.806	0.94768		91.1184	0		29.2711	0.00182		301.128	0		258.81	0.74699		224.579	0		211.547	0
138.774	0.94931		91.7589	0		29.4757	0.00194		303.245	0		260.629	0.74832		226.156	0		213.034	0
139.742	0.95083		92.3994	0		29.6831	0.00208		305.361	0		262.447	0.74961		227.734	0		214.521	0
140.711	0.95233		93.04	0		29.8876	0.00215		307.476	0		264.266	0.75094		229.312	0		216.007	0
141.679	0.95384		93.6803	0		30.0936	0.0023		309.592	0		266.084	0.75228		230.891	0		217.492	0
142.648	0.95529		94.3206	0		30.2996	0.00237		311.709	0		267.901	0.75356		232.467	0		218.979	0
143.616	0.95664		94.9613	0		30.5042	0.00251		313.824	0		269.719	0.75486		234.046	0		220.466	0
144.584	0.95778		95.6015	0		30.7102	0.0026		315.941	0		271.537	0.75616		235.623	0		221.952	0
145.553	0.95882		96.242	0		30.9147	0.00278		318.057	0		273.355	0.75738		237.201	0		223.438	0
146.522	0.95992		96.8826	0		31.1207	0.00294		320.173	0		275.171	0.75861		238.779	0		224.925	0
147.491	0.96098		97.5231	0		31.3267	0.00308		322.289	0		276.989	0.75987		240.358	0		226.41	0
148.459	0.96189		98.1634	0		31.5313	0.00322		324.406	0		278.807	0.76113		241.936	0		227.897	0
149.428	0.96291		98.8041	0		31.7387	0.00336		326.522	0		280.625	0.76234		243.514	0		229.382	0
150.396	0.96385		99.4441	0		31.9447	0.00353		328.637	0		282.443	0.76356		245.092	0		230.868	0
151.364	0.96467		100.084	0		32.1507	0.00366		330.754	0		284.262	0.76478		246.669	0		232.355	0
152.333	0.96556		100.724	0		32.3567	0.00379		332.869	0		286.082	0.76595		248.248	0		233.843	0
153.302	0.96627		101.364	0		32.5627	0.00399		334.985	0		287.899	0.76712		249.825	0		235.328	0
154.27	0.967		102.003	0		32.7672	0.00422		337.1	0		289.717	0.76832		251.404	0		236.816	0
155.239	0.96774		102.643	0		32.9732	0.00438		339.215	0		291.537	0.76949		252.982	0		238.301	0
156.207	0.96846		103.284	0		33.1792	0.00461		341.331	0		293.356	0.77065		254.559	0		239.787	0
157.175	0.96922		103.924	0		33.3852	0.0048		343.447	0		295.175	0.77183		256.136	0		241.275	0
158.144	0.96984		104.564	0		33.5912	0.00498		345.563	0		296.994	0.77308		257.715	0		242.76	0
159.112	0.97051		105.204	0		33.7972	0.00525		347.678	0		298.813	0.77423		259.292	0		244.246	0
160.081	0.97117		105.844	0		34.0017	0.00536		349.793	0		300.631	0.7754		260.868	0		245.733	0
161.049	0.97196		106.484	0		34.2092	0.00569		351.91	0		302.449	0.77662		262.447	0		247.219	0
162.018	0.97266		107.123	0		34.4151	0.00588		354.027	0		304.268	0.77781		264.026	0		248.705	0
162.987	0.9734		107.764	0		34.6197	0.00617		356.145	0		306.086	0.77896		265.604	0		250.192	0
163.955	0.97414		108.404	0		34.8271	0.00638		358.261	0		307.905	0.78014		267.181	0		251.678	0
164.923	0.97482		109.044	0		35.0331	0.00663		360.375	0		309.722	0.78132		268.758	0		253.164	0
165.892	0.97557		109.684	0		35.2377	0.00692		362.49	0		311.539	0.78251		270.336	0		254.651	0
166.861	0.97604		110.324	0		35.4437	0.00714		364.607	0		313.357	0.78368		271.914	0		256.138	0
167.83	0.97653		110.964	0		35.6497	0.00749		366.722	0		315.175	0.78482		273.492	0		257.624	0
168.799	0.97698		111.604	0		35.8557	0.00779		368.839	0		316.993	0.78593		275.07	0		259.11	0
169.767	0.97762		112.245	0		36.0602	0.00805		370.954	0		318.81	0.78707		276.647	0		260.597	0
170.735	0.97851		112.884	0		36.2677	0.00839		373.071	0		320.628	0.78822		278.224	0		262.084	0
171.704	0.9794		113.524	0		36.4736	0.00865		375.185	0		322.446	0.78936		279.801	0		263.57	0
172.672	0.98051		114.164	0		36.6796	0.00904		377.3	0		324.266	0.79054		281.378	0		265.057	0
173.641	0.9816		114.804	0		36.8856	0.00941		379.417	0		326.084	0.7917		282.955	0		266.543	0
174.61	0.98278		115.444	0		37.0916	0.00979		381.535	0		327.902	0.79282		284.534	0		268.028	0
175.577	0.98449		116.084	0		37.2976	0.01015		383.65	0		329.723	0.79385		286.114	0		269.515	0
176.546	0.98615		116.724	0		37.5022	0.01049		385.766	0		331.542	0.79494		287.691	0		271.002	0
177.514	0.98776		117.365	0		37.7082	0.01095		387.88	0		333.361	0.796		289.269	0		272.487	0
178.483	0.98961		118.004	0		37.9127	0.01127		389.995	0		335.179	0.7971		290.847	0.00495		273.974	0
179.451	0.9914		118.644	0		38.1187	0.01173		392.111	0		336.997	0.79812		292.425	0.01203		275.46	0
180.42	0.99288		119.284	0		38.3247	0.01218		394.227	0		338.815	0.79912		294.003	0.01428		276.945	0
181.388	0.9945		119.924	0		38.5307	0.0126		396.342	0		340.634	0.80013		295.582	0.01663		278.432	0
182.356	0.99623		120.565	0		38.7367	0.01304		398.457	0		342.451	0.80113		297.161	0.02193		279.919	0
183.324	0.99677		121.204	0		38.9412	0.01352		400.574	0		344.27	0.80209		298.738	0.02949		281.406	0
184.293	0.99754		121.844	0		39.1458	0.01396		402.689	0		346.087	0.80305		300.315	0.02881		282.893	0
185.262	1		122.484	0		39.3503	0.01453		404.803	0		347.903	0.80393		301.893	0.03352		284.379	0
			123.124	0		39.5563	0.01502		406.919	0		349.72	0.80488		303.471	0.03621		285.866	0
			123.764	0		39.7623	0.01554		409.035	8.61264e-05		351.539	0.80576		305.05	0.03553		287.352	0
			124.404	0		39.9669	0.01609		411.15	0.000240775		353.359	0.80658		306.627	0.04361		288.838	0
			125.044	0		40.1743	0.01663		413.267	0.000410597		355.178	0.80742		308.205	0.04868		290.325	0
			125.684	0		40.3803	0.01726		415.38	0.000529003		356.996	0.80822		309.781	0.0477		291.812	0
			126.325	0		40.5849	0.0178		417.495	0.000713804		358.814	0.80899		311.358	0.05191		293.3	0
			126.965	0		40.7908	0.01849		419.611	0.000815722		360.632	0.80984		312.935	0.05505		294.785	0
			127.605	0		40.9983	0.01902		421.727	0.000982085		362.449	0.81061		314.514	0.05789		296.271	0
			128.245	0		41.2043	0.01973		423.844	0.0011		364.268	0.81147		316.09	0.06101		297.757	0
			128.885	0		41.4103	0.02016		425.959	0.00128		366.087	0.81231		317.668	0.06273		299.243	0
			129.525	0		41.6148	0.02082		428.075	0.00142		367.905	0.8131		319.245	0.0691		300.73	0
			130.165	0		41.8222	0.02143		430.19	0.00164		369.724	0.81398		320.822	0.07388		302.216	0
			130.805	0		42.0268	0.02226		432.306	0.00187		371.542	0.8148		322.399	0.07503		303.701	0
			131.445	0		42.2328	0.02299		434.422	0.002		373.361	0.81565		323.977	0.07765		305.186	0
			132.085	0		42.4402	0.0205		436.539	0.00228		375.178	0.81651		325.555	0.08035		306.672	0
			132.726	0		42.6462	0.02084		438.655	0.00239		376.997	0.8174		327.133	0.08393		308.159	0
			133.367	0		42.8522	0.02082		440.772	0.00264		378.816	0.81823		328.711	0.08262		309.646	0
			134.007	0		43.0596	0.02616		442.886	0.00294		380.634	0.81907		330.289	0.0899		311.133	0
			134.647	0		43.2642	0.02702		445.001	0.00308		382.452	0.82001		331.867	0.09347		312.62	0
			135.287	0		43.4702	0.02787		447.116	0.00332		384.269	0.82084		333.444	0.09604		314.105	0
[truncated: 3,297 more rows]

## Sheet: Figure 3e-f
CH3I breakthrough curves for MFU-Zn-OH and MFU-Zn-SCN at 150 °C and 250 °C, under a CH3I partial pressure of 0.01 bar
[truncated: 4,587 more rows]

[truncated: 8 more sheets: Figure 3g, Figure 3h, Figure 4a-c, Figure 5b, Figure 5c, Figure 5d, Figure 5e, Figure 5f]
